# Supplementary material for: The ‘Tommy Atkins’ mango genome reveals candidate genes for fruit quality
Source: BMC Plant Biol. 2021 Feb 22;21:108. doi: 10.1186/s12870-021-02858-1 (PMC7898432; doi:10.1186/s12870-021-02858-1)
Supplement: Supplementary file 4 — Additional file 4: Supplemental Table S9, S10. Orthofinder reports [file 12870_2021_2858_MOESM4_ESM.xlsx]

## Sheet: STable9
Orthogroup	IPR_ID	IPR_Description	Pfam_ID	Pfam_des	Arth	Cisi	Frve	Mado	Main	Oleu	Prpe	Soly	Vivi	Total
OG0005088	IPR003959	Domain ATPase, AAA-type, core	PF00004;PF17862	ATPase family associated with various cellular activities (AAA);AAA+ lid domain	2	1	1	2	1	1	1	3	1	13
OG0008597	IPR003959;IPR000642	Domain ATPase, AAA-type, core;Domain Peptidase M41	PF00004;PF01434;PF17862	ATPase family associated with various cellular activities (AAA);Peptidase family M41;AAA+ lid domain	1	1	1	1	2	2	1	1	1	11
OG0002108	IPR003959;IPR000642;IPR011546	Domain ATPase, AAA-type, core;Domain Peptidase M41;Domain Peptidase M41, FtsH extracellular	PF00004;PF01434;PF17862;PF06480	ATPase family associated with various cellular activities (AAA);Peptidase family M41;AAA+ lid domain;FtsH Extracellular	2	2	2	4	2	3	2	2	1	20
OG0006779	IPR003959;IPR000642;IPR011546	Domain ATPase, AAA-type, core;Domain Peptidase M41;Domain Peptidase M41, FtsH extracellular	PF00004;PF01434;PF17862;PF06480	ATPase family associated with various cellular activities (AAA);Peptidase family M41;AAA+ lid domain;FtsH Extracellular	2	1	1	2	1	2	1	1	1	12
OG0007614	IPR003959;IPR000642	Domain ATPase, AAA-type, core;Domain Peptidase M41	PF00004;PF01434;PF17862	ATPase family associated with various cellular activities (AAA);Peptidase family M41;AAA+ lid domain	1	1	1	2	1	2	1	1	1	11
OG0007934	IPR003959;IPR000642	Domain ATPase, AAA-type, core;Domain Peptidase M41	PF00004;PF01434;PF17862	ATPase family associated with various cellular activities (AAA);Peptidase family M41;AAA+ lid domain	2	1	1	2	1	1	1	1	1	11
OG0009076	IPR003959;IPR000642	Domain ATPase, AAA-type, core;Domain Peptidase M41	PF00004;PF01434;PF17862	ATPase family associated with various cellular activities (AAA);Peptidase family M41;AAA+ lid domain	2	1	1	2	1	1	1	1	0	10
OG0010034	IPR003959;IPR000642	Domain ATPase, AAA-type, core;Domain Peptidase M41	PF00004;PF01434;PF17862	ATPase family associated with various cellular activities (AAA);Peptidase family M41;AAA+ lid domain	1	1	1	1	1	1	2	1	1	10
OG0011237	IPR003959;IPR000642	Domain ATPase, AAA-type, core;Domain Peptidase M41	PF00004;PF01434;PF17862	ATPase family associated with various cellular activities (AAA);Peptidase family M41;AAA+ lid domain	1	1	1	1	1	1	1	1	1	9
OG0011864	IPR003959;IPR000642	Domain ATPase, AAA-type, core;Domain Peptidase M41	PF00004;PF01434;PF17862	ATPase family associated with various cellular activities (AAA);Peptidase family M41;AAA+ lid domain	1	1	1	1	1	1	1	1	1	9
OG0012808	IPR003959;IPR000642	Domain ATPase, AAA-type, core;Domain Peptidase M41	PF00004;PF01434	ATPase family associated with various cellular activities (AAA);Peptidase family M41	1	1	1	1	1	0	1	1	1	8
OG0007592	IPR003959;IPR001025;IPR019787	Domain ATPase, AAA-type, core;Domain Bromo adjacent homology (BAH) domain;Domain Zinc finger, PHD-finger	PF00004;PF17872;PF01426;PF00628	ATPase family associated with various cellular activities (AAA);AAA lid domain;BAH domain;PHD-finger	2	1	1	1	1	1	2	0	2	11
OG0010420	IPR003959;IPR001357;IPR013725	Domain ATPase, AAA-type, core;Domain BRCT domain;Domain DNA replication factor RFC1, C-terminal	PF00004;PF08519;PF00533	ATPase family associated with various cellular activities (AAA);Replication factor RFC1 C terminal domain;BRCA1 C Terminus (BRCT) domain	1	1	1	2	1	1	1	1	1	10
OG0012581	IPR003959;IPR001487	Domain ATPase, AAA-type, core;Domain Bromodomain	PF00004;PF17862;PF00439	ATPase family associated with various cellular activities (AAA);AAA+ lid domain;Bromodomain	1	1	1	1	1	0	1	1	1	8
OG0002549	IPR003959;IPR003111;IPR008269	Domain ATPase, AAA-type, core;Domain Lon, substrate-binding domain;Domain Peptidase S16, Lon proteolytic domain	PF00004;PF02190;PF05362	ATPase family associated with various cellular activities (AAA);ATP-dependent protease La (LON) substrate-binding domain ;Lon protease (S16) C-terminal proteolytic domain	3	1	2	4	3	2	2	1	1	19
OG0010225	IPR003959;IPR003111;IPR008269	Domain ATPase, AAA-type, core;Domain Lon, substrate-binding domain;Domain Peptidase S16, Lon proteolytic domain	PF00004;PF05362;PF02190	ATPase family associated with various cellular activities (AAA);Lon protease (S16) C-terminal proteolytic domain;ATP-dependent protease La (LON) substrate-binding domain	1	1	1	2	1	1	1	1	1	10
OG0001022	IPR003959;IPR003338;IPR004201	Domain ATPase, AAA-type, core;Domain CDC48, N-terminal subdomain;Domain CDC48, domain 2	PF00004;PF17862;PF02933;PF02359	ATPase family associated with various cellular activities (AAA);AAA+ lid domain;Cell division protein 48 (CDC48), domain 2;Cell division protein 48 (CDC48), N-terminal domain	3	4	3	3	3	1	3	5	2	27
OG0004163	IPR003959	Domain ATPase, AAA-type, core	PF00004;PF17862	ATPase family associated with various cellular activities (AAA);AAA+ lid domain	1	2	2	3	2	1	1	1	1	14
OG0005086	IPR003959	Domain ATPase, AAA-type, core	PF00004;PF17862	ATPase family associated with various cellular activities (AAA);AAA+ lid domain	1	1	3	2	2	1	1	1	1	13
OG0000064	IPR003959;IPR025753	Domain ATPase, AAA-type, core;Domain AAA-type ATPase, N-terminal domain	PF00004;PF14363	ATPase family associated with various cellular activities (AAA);Domain associated at C-terminal with AAA	9	12	16	12	2	12	9	9	6	87
OG0000259	IPR003959;IPR025753	Domain ATPase, AAA-type, core;Domain AAA-type ATPase, N-terminal domain	PF00004;PF14363	ATPase family associated with various cellular activities (AAA);Domain associated at C-terminal with AAA	9	4	3	6	9	5	6	3	2	47
OG0001182	IPR003959	Domain ATPase, AAA-type, core	PF00004	ATPase family associated with various cellular activities (AAA)	1	2	3	5	3	3	3	2	3	25
OG0001731	IPR003959	Domain ATPase, AAA-type, core	PF00004;PF17862	ATPase family associated with various cellular activities (AAA);AAA+ lid domain	3	1	2	4	2	2	2	2	4	22
OG0001860	IPR003959;IPR025753	Domain ATPase, AAA-type, core;Domain AAA-type ATPase, N-terminal domain	PF00004;PF14363	ATPase family associated with various cellular activities (AAA);Domain associated at C-terminal with AAA	1	2	2	4	1	5	2	3	1	21
OG0002590	IPR003959;IPR032501	Domain ATPase, AAA-type, core;Domain Proteasomal ATPase OB C-terminal domain	PF00004;PF17862;PF16450	ATPase family associated with various cellular activities (AAA);AAA+ lid domain;Proteasomal ATPase OB C-terminal domain	1	2	2	3	3	4	1	2	1	19
OG0003031	IPR003959;IPR025753	Domain ATPase, AAA-type, core;Domain AAA-type ATPase, N-terminal domain	PF00004;PF14363	ATPase family associated with various cellular activities (AAA);Domain associated at C-terminal with AAA	3	1	1	1	2	6	1	1	1	17
OG0003061	IPR003959;IPR032501	Domain ATPase, AAA-type, core;Domain Proteasomal ATPase OB C-terminal domain	PF00004;PF17862;PF16450	ATPase family associated with various cellular activities (AAA);AAA+ lid domain;Proteasomal ATPase OB C-terminal domain	2	1	2	3	2	2	1	2	2	17
OG0003081	IPR003959;IPR032501	Domain ATPase, AAA-type, core;Domain Proteasomal ATPase OB C-terminal domain	PF00004;PF16450;PF17862	ATPase family associated with various cellular activities (AAA);Proteasomal ATPase OB C-terminal domain;AAA+ lid domain	2	2	1	3	2	3	1	1	2	17
OG0003450	IPR003959	Domain ATPase, AAA-type, core	PF00004;PF17862	ATPase family associated with various cellular activities (AAA);AAA+ lid domain	1	2	3	2	2	2	1	2	1	16
OG0003627	IPR003959;IPR032501	Domain ATPase, AAA-type, core;Domain Proteasomal ATPase OB C-terminal domain	PF00004;PF17862;PF16450	ATPase family associated with various cellular activities (AAA);AAA+ lid domain;Proteasomal ATPase OB C-terminal domain	2	1	2	2	3	2	1	1	1	15
OG0003640	IPR003959;IPR007330;IPR015415	Domain ATPase, AAA-type, core;Domain MIT;Domain Vps4 oligomerisation, C-terminal	PF00004;PF04212;PF09336	ATPase family associated with various cellular activities (AAA);MIT (microtubule interacting and transport) domain;Vps4 C terminal oligomerisation domain	1	1	1	2	2	3	1	2	2	15
OG0003822	None	None	None	None	1	1	1	1	1	1	1	1	7	15
OG0004386	IPR003959	Domain ATPase, AAA-type, core	PF00004;PF17862	ATPase family associated with various cellular activities (AAA);AAA+ lid domain	2	1	1	2	1	2	1	3	1	14
OG0004708	IPR003959;IPR032501	Domain ATPase, AAA-type, core;Domain Proteasomal ATPase OB C-terminal domain	PF00004;PF16450;PF17862	ATPase family associated with various cellular activities (AAA);Proteasomal ATPase OB C-terminal domain;AAA+ lid domain	2	1	1	2	2	1	1	2	2	14
OG0005608	IPR003959	Domain ATPase, AAA-type, core	PF00004;PF17862	ATPase family associated with various cellular activities (AAA);AAA+ lid domain	1	1	1	2	1	3	2	1	1	13
OG0006062	IPR003959	Domain ATPase, AAA-type, core	PF00004;PF17862	ATPase family associated with various cellular activities (AAA);AAA+ lid domain	1	1	1	2	2	2	1	1	1	12
OG0006186	IPR003959	Domain ATPase, AAA-type, core	PF00004	ATPase family associated with various cellular activities (AAA)	1	1	2	1	1	1	2	1	2	12
OG0006429	IPR003959	Domain ATPase, AAA-type, core	PF00004;PF17862	ATPase family associated with various cellular activities (AAA);AAA+ lid domain	2	1	1	2	2	1	1	1	1	12
OG0008000	IPR003959;IPR015415	Domain ATPase, AAA-type, core;Domain Vps4 oligomerisation, C-terminal	PF00004;PF17862;PF09336	ATPase family associated with various cellular activities (AAA);AAA+ lid domain;Vps4 C terminal oligomerisation domain	1	1	1	2	1	2	1	1	1	11
OG0009047	IPR003959	Domain ATPase, AAA-type, core	PF00004;PF17862	ATPase family associated with various cellular activities (AAA);AAA+ lid domain	1	1	1	1	2	1	1	1	1	10
OG0009395	IPR003959	Domain ATPase, AAA-type, core	PF00004	ATPase family associated with various cellular activities (AAA)	1	1	1	2	1	1	1	1	1	10
OG0009854	None	None	None	None	1	1	1	2	1	1	1	1	1	10
OG0010032	IPR003959	Domain ATPase, AAA-type, core	PF00004;PF17862	ATPase family associated with various cellular activities (AAA);AAA+ lid domain	1	1	1	2	1	1	1	1	1	10
OG0010091	IPR003959;IPR011546	Domain ATPase, AAA-type, core;Domain Peptidase M41, FtsH extracellular	PF00004;PF06480;PF17862	ATPase family associated with various cellular activities (AAA);FtsH Extracellular;AAA+ lid domain	1	1	1	2	1	1	1	1	1	10
OG0011144	None	None	None	None	1	1	1	1	1	1	1	1	1	9
OG0011168	IPR003959;IPR013748	Domain ATPase, AAA-type, core;Domain Replication factor C, C-terminal	PF00004;PF08542	ATPase family associated with various cellular activities (AAA);Replication factor C C-terminal domain	1	1	1	1	1	1	1	1	1	9
OG0011187	IPR003959;IPR013748	Domain ATPase, AAA-type, core;Domain Replication factor C, C-terminal	PF00004;PF08542	ATPase family associated with various cellular activities (AAA);Replication factor C C-terminal domain	1	1	1	1	1	1	1	1	1	9
OG0011294	IPR003959	Domain ATPase, AAA-type, core	PF00004	ATPase family associated with various cellular activities (AAA)	1	1	1	1	1	1	1	1	1	9
OG0011411	IPR003959	Domain ATPase, AAA-type, core	PF00004	ATPase family associated with various cellular activities (AAA)	1	1	1	1	1	1	1	1	1	9
OG0011632	IPR003959	Domain ATPase, AAA-type, core	PF00004;PF17862	ATPase family associated with various cellular activities (AAA);AAA+ lid domain	1	1	1	1	1	1	1	1	1	9
OG0011739	IPR003959	Domain ATPase, AAA-type, core	PF00004	ATPase family associated with various cellular activities (AAA)	1	1	1	2	0	1	1	1	1	9
OG0011920	IPR003959;IPR015342	Domain ATPase, AAA-type, core;Domain Peroxisome biogenesis factor 1, N-terminal, psi beta-barrel fold	PF00004;PF09262;PF17862	ATPase family associated with various cellular activities (AAA);Peroxisome biogenesis factor 1, N-terminal ;AAA+ lid domain	1	1	1	1	1	1	1	1	1	9
OG0011985	IPR003959	Domain ATPase, AAA-type, core	PF00004;PF17862	ATPase family associated with various cellular activities (AAA);AAA+ lid domain	1	1	1	1	1	1	1	1	1	9
OG0012640	IPR003959	Domain ATPase, AAA-type, core	PF00004	ATPase family associated with various cellular activities (AAA)	1	1	1	1	1	0	1	1	1	8
OG0012828	IPR003959	Domain ATPase, AAA-type, core	PF00004;PF17862;PF13771	ATPase family associated with various cellular activities (AAA);AAA+ lid domain;PHD-like zinc-binding domain	1	1	1	1	1	0	1	1	1	8
OG0013038	IPR003959;IPR025753	Domain ATPase, AAA-type, core;Domain AAA-type ATPase, N-terminal domain	PF00004;PF14363	ATPase family associated with various cellular activities (AAA);Domain associated at C-terminal with AAA	0	1	0	1	1	2	1	1	1	8
OG0013346	IPR003959;IPR021886;IPR032423	Domain ATPase, AAA-type, core;Domain MgsA AAA+ ATPase C-terminal;Domain AAA C-terminal domain	PF00004;PF16193;PF12002	ATPase family associated with various cellular activities (AAA);AAA C-terminal domain;MgsA AAA+ ATPase C terminal	1	1	1	1	0	1	0	1	1	7
OG0013672	IPR003959;IPR025753	Domain ATPase, AAA-type, core;Domain AAA-type ATPase, N-terminal domain	PF00004;PF14363	ATPase family associated with various cellular activities (AAA);Domain associated at C-terminal with AAA	0	3	0	1	1	0	1	1	0	7
OG0013831	IPR003959	Domain ATPase, AAA-type, core	PF00004	ATPase family associated with various cellular activities (AAA)	1	2	2	0	0	0	0	0	1	6
OG0014478	IPR003959	Domain ATPase, AAA-type, core	PF00004	ATPase family associated with various cellular activities (AAA)	0	1	0	1	1	0	0	0	2	5
OG0014693	IPR003959	Domain ATPase, AAA-type, core	PF00004	ATPase family associated with various cellular activities (AAA)	0	0	0	0	0	0	0	0	5	5
OG0015071	IPR003959;IPR025753	Domain ATPase, AAA-type, core;Domain AAA-type ATPase, N-terminal domain	PF00004;PF14363	ATPase family associated with various cellular activities (AAA);Domain associated at C-terminal with AAA	0	0	2	1	0	0	1	0	0	4
OG0015152	IPR003959;IPR025753	Domain ATPase, AAA-type, core;Domain AAA-type ATPase, N-terminal domain	PF00004;PF14363	ATPase family associated with various cellular activities (AAA);Domain associated at C-terminal with AAA	0	0	0	1	2	0	0	0	1	4
OG0016354	IPR003959	Domain ATPase, AAA-type, core	PF00004;PF17862	ATPase family associated with various cellular activities (AAA);AAA+ lid domain	0	1	1	0	0	0	0	0	0	2
OG0016485	IPR003959	Domain ATPase, AAA-type, core	PF00004	ATPase family associated with various cellular activities (AAA)	0	0	1	0	0	1	0	0	0	2
OG0017022	IPR003959;IPR025753	Domain ATPase, AAA-type, core;Domain AAA-type ATPase, N-terminal domain	PF00004;PF14363	ATPase family associated with various cellular activities (AAA);Domain associated at C-terminal with AAA	0	0	0	0	1	0	0	0	1	2
OG0013162	None	None	None	None	0	0	2	1	1	0	0	1	3	8
OG0000473	IPR003439;IPR013525	Domain ABC transporter-like;Domain ABC-2 type transporter	PF00005;PF01061	ABC transporter;ABC-2 type transporter	0	6	5	4	2	2	3	6	9	37
OG0000609	IPR003439;IPR011527	Domain ABC transporter-like;Domain ABC transporter type 1, transmembrane domain	PF00005;PF00664	ABC transporter;ABC transporter transmembrane region	3	5	2	5	2	4	6	1	5	33
OG0000731	IPR013525;IPR003439	Domain ABC-2 type transporter;Domain ABC transporter-like	PF00005;PF01061	ABC transporter;ABC-2 type transporter	7	3	2	4	3	3	2	4	2	30
OG0000951	IPR003439	Domain ABC transporter-like	PF00005	ABC transporter	3	2	3	4	2	3	3	4	3	27
OG0001822	IPR003439	Domain ABC transporter-like	PF00005;PF12698	ABC transporter;ABC-2 family transporter protein	8	1	2	3	1	1	2	3	1	22
OG0001910	IPR003439;IPR011527	Domain ABC transporter-like;Domain ABC transporter type 1, transmembrane domain	PF00005;PF00664	ABC transporter;ABC transporter transmembrane region	4	1	3	3	3	2	2	1	2	21
OG0002283	IPR011527;IPR003439	Domain ABC transporter type 1, transmembrane domain;Domain ABC transporter-like	PF00005;PF00664	ABC transporter;ABC transporter transmembrane region	5	1	2	3	0	5	2	1	1	20
OG0002762	IPR013525;IPR003439	Domain ABC-2 type transporter;Domain ABC transporter-like	PF00005;PF01061	ABC transporter;ABC-2 type transporter	3	2	2	3	2	1	2	2	1	18
OG0002848	IPR003439	Domain ABC transporter-like	PF00005;PF12698	ABC transporter;ABC-2 family transporter protein	3	2	3	1	1	2	3	2	1	18
OG0002911	IPR003439;IPR011527	Domain ABC transporter-like;Domain ABC transporter type 1, transmembrane domain	PF00005;PF00664	ABC transporter;ABC transporter transmembrane region	0	2	2	2	1	4	2	3	2	18
OG0003090	IPR011527;IPR003439	Domain ABC transporter type 1, transmembrane domain;Domain ABC transporter-like	PF00005;PF00664	ABC transporter;ABC transporter transmembrane region	1	2	2	2	2	2	2	2	2	17
OG0003327	IPR003439;IPR017896;IPR007209	Domain ABC transporter-like;Domain 4Fe-4S ferredoxin-type, iron-sulphur binding domain;Domain RNase L inhibitor RLI, possible metal-binding domain	PF00005;PF00037;PF04068	ABC transporter;4Fe-4S binding domain;Possible Fer4-like domain in RNase L inhibitor, RLI	2	1	1	4	1	2	2	2	1	16
OG0003391	IPR003439;IPR013525	Domain ABC transporter-like;Domain ABC-2 type transporter	PF00005;PF01061	ABC transporter;ABC-2 type transporter	1	2	2	2	1	2	2	2	2	16
OG0003564	IPR013525;IPR003439	Domain ABC-2 type transporter;Domain ABC transporter-like	PF00005;PF01061	ABC transporter;ABC-2 type transporter	1	1	2	2	2	2	2	2	2	16
OG0003683	IPR013525;IPR003439;IPR013581;IPR029481	Domain ABC-2 type transporter;Domain ABC transporter-like;Domain Plant PDR ABC transporter associated;Domain ABC-transporter N-terminal domain	PF00005;PF01061;PF08370;PF14510	ABC transporter;ABC-2 type transporter;Plant PDR ABC transporter associated;ABC-transporter N-terminal	1	1	1	2	2	3	1	2	2	15
OG0003723	IPR003439;IPR011527	Domain ABC transporter-like;Domain ABC transporter type 1, transmembrane domain	PF00005;PF00664	ABC transporter;ABC transporter transmembrane region	2	1	3	2	2	2	1	2	0	15
OG0003987	IPR003439;IPR011527	Domain ABC transporter-like;Domain ABC transporter type 1, transmembrane domain	PF00005;PF00664	ABC transporter;ABC transporter transmembrane region	1	2	4	1	1	1	2	2	1	15
OG0004652	IPR003439	Domain ABC transporter-like	PF00005	ABC transporter	1	1	2	2	2	1	1	2	2	14
OG0005100	IPR003439;IPR013525	Domain ABC transporter-like;Domain ABC-2 type transporter	PF00005;PF01061	ABC transporter;ABC-2 type transporter	1	2	1	2	0	1	2	3	1	13
OG0005387	IPR013525;IPR003439	Domain ABC-2 type transporter;Domain ABC transporter-like	PF00005;PF01061	ABC transporter;ABC-2 type transporter	1	1	1	2	2	2	1	2	1	13
OG0005481	IPR003439;IPR011527	Domain ABC transporter-like;Domain ABC transporter type 1, transmembrane domain	PF00005;PF00664	ABC transporter;ABC transporter transmembrane region	1	1	2	2	1	1	2	1	2	13
OG0005783	IPR003439;IPR032781	Domain ABC transporter-like;Domain ABC-transporter extension domain	PF00005;PF12848	ABC transporter;ABC transporter	1	1	1	2	2	2	1	2	1	13
OG0005808	IPR003439	Domain ABC transporter-like	PF00005	ABC transporter	0	2	2	0	0	2	3	2	2	13
OG0005877	IPR013525;IPR003439	Domain ABC-2 type transporter;Domain ABC transporter-like	PF00005;PF01061	ABC transporter;ABC-2 type transporter	1	1	1	2	2	1	1	2	1	12
OG0006037	IPR011527;IPR003439	Domain ABC transporter type 1, transmembrane domain;Domain ABC transporter-like	PF00005;PF00664	ABC transporter;ABC transporter transmembrane region	2	1	1	2	2	1	1	1	1	12
OG0006525	IPR003439	Domain ABC transporter-like	PF00005	ABC transporter	1	2	1	2	1	1	1	2	1	12
OG0006976	IPR003439	Domain ABC transporter-like	PF00005	ABC transporter	1	1	1	2	2	2	1	1	1	12
OG0007205	IPR003439;IPR011527	Domain ABC transporter-like;Domain ABC transporter type 1, transmembrane domain	PF00005;PF00664	ABC transporter;ABC transporter transmembrane region	0	0	2	6	0	0	3	1	0	12
OG0007716	IPR011527;IPR003439	Domain ABC transporter type 1, transmembrane domain;Domain ABC transporter-like	PF00005;PF00664	ABC transporter;ABC transporter transmembrane region	2	1	1	1	1	2	1	1	1	11
OG0007775	IPR011527;IPR003439	Domain ABC transporter type 1, transmembrane domain;Domain ABC transporter-like	PF00005;PF00664	ABC transporter;ABC transporter transmembrane region	1	1	1	2	1	2	1	1	1	11
OG0007855	IPR003439;IPR032781	Domain ABC transporter-like;Domain ABC-transporter extension domain	PF00005;PF12848	ABC transporter;ABC transporter	1	1	1	2	2	1	1	1	1	11
OG0007936	IPR003439	Domain ABC transporter-like	PF00005	ABC transporter	1	1	1	2	2	1	1	1	1	11
OG0008357	IPR013525;IPR003439	Domain ABC-2 type transporter;Domain ABC transporter-like	PF00005;PF01061	ABC transporter;ABC-2 type transporter	1	1	1	2	1	2	1	1	1	11
OG0008471	IPR003439;IPR032781	Domain ABC transporter-like;Domain ABC-transporter extension domain	PF00005;PF12848	ABC transporter;ABC transporter	2	1	1	1	2	1	1	1	1	11
OG0008846	IPR011527;IPR003439	Domain ABC transporter type 1, transmembrane domain;Domain ABC transporter-like	PF00005;PF00664	ABC transporter;ABC transporter transmembrane region	0	1	1	2	2	2	1	1	1	11
OG0008870	IPR003439;IPR011527	Domain ABC transporter-like;Domain ABC transporter type 1, transmembrane domain	PF00005;PF00664	ABC transporter;ABC transporter transmembrane region	0	1	4	2	0	1	1	1	1	11
OG0008882	IPR003439;IPR011527	Domain ABC transporter-like;Domain ABC transporter type 1, transmembrane domain	PF00005;PF00664	ABC transporter;ABC transporter transmembrane region	0	0	2	1	0	0	0	1	7	11
OG0008977	IPR013525;IPR003439;IPR013581;IPR029481	Domain ABC-2 type transporter;Domain ABC transporter-like;Domain Plant PDR ABC transporter associated;Domain ABC-transporter N-terminal domain	PF00005;PF01061;PF08370;PF14510	ABC transporter;ABC-2 type transporter;Plant PDR ABC transporter associated;ABC-transporter N-terminal	1	2	1	1	1	0	1	2	1	10
OG0009222	IPR011527;IPR003439	Domain ABC transporter type 1, transmembrane domain;Domain ABC transporter-like	PF00005;PF06472	ABC transporter;ABC transporter transmembrane region 2	1	1	1	2	2	1	1	1	0	10
OG0009430	IPR011527;IPR003439	Domain ABC transporter type 1, transmembrane domain;Domain ABC transporter-like	PF00005;PF00664	ABC transporter;ABC transporter transmembrane region	2	1	1	2	1	1	1	0	1	10
OG0009569	IPR013525;IPR003439	Domain ABC-2 type transporter;Domain ABC transporter-like	PF00005;PF01061	ABC transporter;ABC-2 type transporter	1	1	1	2	1	1	1	1	1	10
OG0010672	IPR003439	Domain ABC transporter-like	PF00005;PF12698	ABC transporter;ABC-2 family transporter protein	1	1	1	1	1	1	1	1	1	9
OG0010688	IPR013525;IPR003439	Domain ABC-2 type transporter;Domain ABC transporter-like	PF00005;PF01061	ABC transporter;ABC-2 type transporter	1	1	1	1	1	1	1	1	1	9
OG0010965	IPR013525;IPR003439	Domain ABC-2 type transporter;Domain ABC transporter-like	PF00005;PF01061	ABC transporter;ABC-2 type transporter	2	1	1	1	0	1	1	1	1	9
OG0011120	IPR003439	Domain ABC transporter-like	PF00005	ABC transporter	2	1	1	1	1	0	1	1	1	9
OG0011344	IPR003439	Domain ABC transporter-like	PF00005	ABC transporter	1	1	2	1	0	1	1	1	1	9
OG0011697	IPR003439	Domain ABC transporter-like	PF00005	ABC transporter	1	1	1	2	1	1	0	1	1	9
OG0012026	IPR011527;IPR003439	Domain ABC transporter type 1, transmembrane domain;Domain ABC transporter-like	PF00005;PF00664	ABC transporter;ABC transporter transmembrane region	1	1	1	1	1	1	1	1	1	9
OG0012196	IPR013525;IPR003439	Domain ABC-2 type transporter;Domain ABC transporter-like	PF00005;PF01061	ABC transporter;ABC-2 type transporter	0	1	1	2	1	1	1	1	1	9
OG0012235	IPR011527;IPR003439	Domain ABC transporter type 1, transmembrane domain;Domain ABC transporter-like	PF00005;PF00664	ABC transporter;ABC transporter transmembrane region	0	1	1	2	1	1	1	1	1	9
OG0012500	IPR003439	Domain ABC transporter-like	PF00005	ABC transporter	1	1	1	1	1	1	1	1	0	8
OG0012928	IPR013525;IPR003439	Domain ABC-2 type transporter;Domain ABC transporter-like	PF00005;PF01061	ABC transporter;ABC-2 type transporter	1	1	1	1	0	1	1	1	1	8
OG0012934	IPR003439	Domain ABC transporter-like	PF00005	ABC transporter	1	1	1	1	1	0	1	1	1	8
OG0013113	IPR013525;IPR003439	Domain ABC-2 type transporter;Domain ABC transporter-like	PF00005;PF01061	ABC transporter;ABC-2 type transporter	0	1	1	2	0	1	1	1	1	8
OG0013350	IPR003439	Domain ABC transporter-like	PF00005	ABC transporter	1	0	1	0	0	1	0	1	3	7
OG0013919	IPR011527;IPR003439	Domain ABC transporter type 1, transmembrane domain;Domain ABC transporter-like	PF00005;PF00664	ABC transporter;ABC transporter transmembrane region	1	1	0	0	1	1	0	1	1	6
OG0014017	None	None	None	None	0	2	1	0	0	1	0	1	1	6
OG0014027	IPR029481;IPR003439	Domain ABC-transporter N-terminal domain;Domain ABC transporter-like	PF00005;PF14510	ABC transporter;ABC-transporter N-terminal	0	1	1	0	0	1	1	1	1	6
OG0014060	IPR003439;IPR011527	Domain ABC transporter-like;Domain ABC transporter type 1, transmembrane domain	PF00005;PF00664	ABC transporter;ABC transporter transmembrane region	0	1	3	1	0	0	1	0	0	6
OG0014477	IPR003439	Domain ABC transporter-like	PF00005	ABC transporter	0	2	0	1	0	1	0	1	0	5
OG0014590	IPR003439	Domain ABC transporter-like	PF00005	ABC transporter	0	0	1	1	0	0	0	2	1	5
OG0014648	IPR011527;IPR003439	Domain ABC transporter type 1, transmembrane domain;Domain ABC transporter-like	PF00005;PF00664	ABC transporter;ABC transporter transmembrane region	0	0	0	0	1	0	1	0	3	5
OG0015149	IPR003439	Domain ABC transporter-like	PF00005	ABC transporter	0	0	0	1	0	2	0	0	1	4
OG0015447	None	None	None	None	0	1	1	1	0	0	0	0	0	3
OG0015847	None	None	None	None	0	0	0	1	0	0	0	0	2	3
OG0016582	IPR003439	Domain ABC transporter-like	PF00005	ABC transporter	0	0	0	1	1	0	0	0	0	2
OG0016879	IPR011527;IPR003439	Domain ABC transporter type 1, transmembrane domain;Domain ABC transporter-like	PF00005;PF00664	ABC transporter;ABC transporter transmembrane region	0	0	0	1	0	1	0	0	0	2
OG0017004	IPR011527;IPR003439	Domain ABC transporter type 1, transmembrane domain;Domain ABC transporter-like	PF00005;PF00664	ABC transporter;ABC transporter transmembrane region	0	0	0	0	1	0	0	0	1	2
OG0017111	None	None	None	None	0	0	0	0	0	1	0	1	0	2
OG0001165	None	None	None	None	3	0	1	1	2	7	0	10	1	25
OG0002317	IPR000194;IPR004100;IPR020971	Domain ATPase, F1/V1/A1 complex, alpha/beta subunit, nucleotide-binding domain;Domain ATPase, F1/V1/A1 complex, alpha/beta subunit, N-terminal domain;Domain ATP synthase, F1 beta subunit	PF00006;PF02874;PF11421	ATP synthase alpha/beta family, nucleotide-binding domain;ATP synthase alpha/beta family, beta-barrel domain;ATP synthase F1 beta subunit	3	1	2	1	2	4	2	3	2	20
OG0004525	IPR000194;IPR031686;IPR004100	Domain ATPase, F1/V1/A1 complex, alpha/beta subunit, nucleotide-binding domain;Domain ATPsynthase alpha/beta subunit, N-terminal extension;Domain ATPase, F1/V1/A1 complex, alpha/beta subunit, N-terminal domain	PF00006;PF16886;PF02874	ATP synthase alpha/beta family, nucleotide-binding domain;ATPsynthase alpha/beta subunit N-term extension;ATP synthase alpha/beta family, beta-barrel domain	1	1	1	2	2	2	1	2	2	14
OG0014153	None	None	None	None	0	0	1	1	0	3	0	1	0	6
OG0014699	IPR000194	Domain ATPase, F1/V1/A1 complex, alpha/beta subunit, nucleotide-binding domain	PF00006	ATP synthase alpha/beta family, nucleotide-binding domain	1	0	0	1	0	1	0	1	0	4
OG0001992	IPR000795;IPR005517;IPR000640;IPR004161	Domain Transcription factor, GTP-binding domain;Domain Translation elongation factor EFG/EF2, domain IV;Domain Elongation factor EFG, domain V-like;Domain Translation elongation factor EFTu-like, domain 2	PF00009;PF03764;PF14492;PF00679;PF03144	Elongation factor Tu GTP binding domain;Elongation factor G, domain IV;Elongation Factor G, domain II;Elongation factor G C-terminus;Elongation factor Tu domain 2	2	2	2	4	2	4	2	2	1	21
OG0010754	IPR000795;IPR000640	Domain Transcription factor, GTP-binding domain;Domain Elongation factor EFG, domain V-like	PF00009;PF00679	Elongation factor Tu GTP binding domain;Elongation factor G C-terminus	1	1	1	1	1	1	1	1	1	9
OG0012054	IPR000640;IPR013842;IPR000795;IPR004161	Domain Elongation factor EFG, domain V-like;Domain GTP-binding protein LepA, C-terminal;Domain Transcription factor, GTP-binding domain;Domain Translation elongation factor EFTu-like, domain 2	PF00009;PF06421;PF00679;PF03144	Elongation factor Tu GTP binding domain;GTP-binding protein LepA C-terminus;Elongation factor G C-terminus;Elongation factor Tu domain 2	1	1	1	1	1	1	1	1	1	9
OG0000327	IPR000795;IPR004160;IPR004161	Domain Transcription factor, GTP-binding domain;Domain Translation elongation factor EFTu/EF1A, C-terminal;Domain Translation elongation factor EFTu-like, domain 2	PF00009;PF03143;PF03144	Elongation factor Tu GTP binding domain;Elongation factor Tu C-terminal domain;Elongation factor Tu domain 2	4	1	3	7	8	8	4	4	3	42
OG0002636	IPR023115;IPR000795;IPR004161	Domain Translation initiation factor IF- 2, domain 3;Domain Transcription factor, GTP-binding domain;Domain Translation elongation factor EFTu-like, domain 2	PF00009;PF11987;PF03144	Elongation factor Tu GTP binding domain;Translation-initiation factor 2;Elongation factor Tu domain 2	5	1	1	2	2	1	2	3	1	18
OG0003771	IPR000795;IPR015256;IPR004161	Domain Transcription factor, GTP-binding domain;Domain Translation initiation factor 2, gamma subunit, C-terminal;Domain Translation elongation factor EFTu-like, domain 2	PF00009;PF09173;PF03144	Elongation factor Tu GTP binding domain;Initiation factor eIF2 gamma, C terminal;Elongation factor Tu domain 2	2	1	1	2	1	2	1	3	2	15
OG0003789	IPR000795;IPR004160;IPR004161	Domain Transcription factor, GTP-binding domain;Domain Translation elongation factor EFTu/EF1A, C-terminal;Domain Translation elongation factor EFTu-like, domain 2	PF00009;PF03143;PF03144	Elongation factor Tu GTP binding domain;Elongation factor Tu C-terminal domain;Elongation factor Tu domain 2	1	1	2	3	1	2	2	2	1	15
OG0003916	IPR000795;IPR004160;IPR004161	Domain Transcription factor, GTP-binding domain;Domain Translation elongation factor EFTu/EF1A, C-terminal;Domain Translation elongation factor EFTu-like, domain 2	PF00009;PF03143;PF03144	Elongation factor Tu GTP binding domain;Elongation factor Tu C-terminal domain;Elongation factor Tu domain 2	1	1	1	3	2	2	1	3	1	15
OG0005756	IPR000795;IPR004160	Domain Transcription factor, GTP-binding domain;Domain Translation elongation factor EFTu/EF1A, C-terminal	PF00009;PF03143	Elongation factor Tu GTP binding domain;Elongation factor Tu C-terminal domain	1	1	3	2	0	2	1	2	1	13
OG0016026	None	None	None	None	0	0	0	0	0	0	0	0	3	3
OG0010259	IPR011598	Domain Myc-type, basic helix-loop-helix (bHLH) domain	PF00010	Helix-loop-helix DNA-binding domain	1	0	1	1	2	2	1	1	1	10
OG0008808	IPR011598	Domain Myc-type, basic helix-loop-helix (bHLH) domain	PF00010	Helix-loop-helix DNA-binding domain	0	1	1	3	1	2	1	1	1	11
OG0000298	IPR011598	Domain Myc-type, basic helix-loop-helix (bHLH) domain	PF00010	Helix-loop-helix DNA-binding domain	5	3	4	4	1	17	4	3	3	44
OG0000345	IPR011598	Domain Myc-type, basic helix-loop-helix (bHLH) domain	PF00010	Helix-loop-helix DNA-binding domain	3	4	3	7	4	5	3	3	9	41
OG0000524	IPR011598	Domain Myc-type, basic helix-loop-helix (bHLH) domain	PF00010	Helix-loop-helix DNA-binding domain	4	3	3	5	3	6	3	5	3	35
OG0000670	IPR011598	Domain Myc-type, basic helix-loop-helix (bHLH) domain	PF00010	Helix-loop-helix DNA-binding domain	4	2	3	4	2	6	3	5	2	31
OG0000759	IPR011598	Domain Myc-type, basic helix-loop-helix (bHLH) domain	PF00010	Helix-loop-helix DNA-binding domain	2	3	3	5	5	3	3	3	3	30
OG0000823	IPR011598	Domain Myc-type, basic helix-loop-helix (bHLH) domain	PF00010	Helix-loop-helix DNA-binding domain	1	4	2	6	2	5	2	4	3	29
OG0000899	IPR011598	Domain Myc-type, basic helix-loop-helix (bHLH) domain	PF00010	Helix-loop-helix DNA-binding domain	1	2	1	2	2	4	2	12	2	28
OG0000935	IPR011598	Domain Myc-type, basic helix-loop-helix (bHLH) domain	PF00010	Helix-loop-helix DNA-binding domain	2	2	2	4	4	4	2	4	4	28
OG0001049	IPR011598	Domain Myc-type, basic helix-loop-helix (bHLH) domain	PF00010	Helix-loop-helix DNA-binding domain	3	1	2	2	1	7	5	2	3	26
OG0001073	IPR011598	Domain Myc-type, basic helix-loop-helix (bHLH) domain	PF00010	Helix-loop-helix DNA-binding domain	2	2	2	4	4	5	2	3	2	26
OG0001098	IPR011598	Domain Myc-type, basic helix-loop-helix (bHLH) domain	PF00010	Helix-loop-helix DNA-binding domain	1	2	2	5	4	6	2	1	3	26
OG0001243	IPR011598	Domain Myc-type, basic helix-loop-helix (bHLH) domain	PF00010	Helix-loop-helix DNA-binding domain	3	2	2	4	3	4	2	3	2	25
OG0001409	IPR011598	Domain Myc-type, basic helix-loop-helix (bHLH) domain	PF00010	Helix-loop-helix DNA-binding domain	2	2	2	4	4	4	2	2	2	24
OG0001431	IPR011598	Domain Myc-type, basic helix-loop-helix (bHLH) domain	PF00010	Helix-loop-helix DNA-binding domain	3	2	2	3	3	4	2	4	1	24
OG0001598	IPR011598	Domain Myc-type, basic helix-loop-helix (bHLH) domain	PF00010	Helix-loop-helix DNA-binding domain	2	2	2	4	2	4	2	3	2	23
OG0001974	None	None	None	None	2	5	1	3	6	1	1	1	1	21
OG0002001	IPR011598	Domain Myc-type, basic helix-loop-helix (bHLH) domain	PF00010	Helix-loop-helix DNA-binding domain	3	2	2	3	2	3	2	2	2	21
OG0002119	IPR011598	Domain Myc-type, basic helix-loop-helix (bHLH) domain	PF00010	Helix-loop-helix DNA-binding domain	3	1	3	4	2	3	2	1	1	20
OG0002185	IPR011598	Domain Myc-type, basic helix-loop-helix (bHLH) domain	PF00010	Helix-loop-helix DNA-binding domain	2	2	2	3	1	4	2	2	2	20
OG0002328	IPR011598	Domain Myc-type, basic helix-loop-helix (bHLH) domain	PF00010	Helix-loop-helix DNA-binding domain	1	1	2	3	3	4	2	2	2	20
OG0002367	IPR011598	Domain Myc-type, basic helix-loop-helix (bHLH) domain	PF00010	Helix-loop-helix DNA-binding domain	3	1	1	2	2	4	1	3	2	19
OG0002673	None	None	None	None	2	1	2	4	1	3	2	2	1	18
OG0002784	IPR011598	Domain Myc-type, basic helix-loop-helix (bHLH) domain	PF00010	Helix-loop-helix DNA-binding domain	2	1	1	4	1	2	2	2	3	18
OG0002940	IPR011598	Domain Myc-type, basic helix-loop-helix (bHLH) domain	PF00010	Helix-loop-helix DNA-binding domain	3	1	1	2	2	3	2	2	1	17
OG0003410	IPR011598	Domain Myc-type, basic helix-loop-helix (bHLH) domain	PF00010	Helix-loop-helix DNA-binding domain	2	1	1	2	2	3	1	3	1	16
OG0003413	IPR011598	Domain Myc-type, basic helix-loop-helix (bHLH) domain	PF00010	Helix-loop-helix DNA-binding domain	1	2	1	3	3	2	1	1	2	16
OG0003585	IPR011598	Domain Myc-type, basic helix-loop-helix (bHLH) domain	PF00010	Helix-loop-helix DNA-binding domain	0	3	1	2	3	3	1	2	1	16
OG0003668	IPR011598;IPR025610	Domain Myc-type, basic helix-loop-helix (bHLH) domain;Domain Transcription factor MYC/MYB N-terminal	PF00010;PF14215	Helix-loop-helix DNA-binding domain;bHLH-MYC and R2R3-MYB transcription factors N-terminal	1	1	2	3	1	2	2	1	2	15
OG0003776	None	None	None	None	1	1	2	3	1	1	2	2	2	15
OG0003965	IPR011598	Domain Myc-type, basic helix-loop-helix (bHLH) domain	PF00010	Helix-loop-helix DNA-binding domain	1	1	2	3	2	1	2	1	2	15
OG0004075	IPR011598	Domain Myc-type, basic helix-loop-helix (bHLH) domain	PF00010	Helix-loop-helix DNA-binding domain	1	1	1	2	2	4	1	2	1	15
OG0004248	IPR011598	Domain Myc-type, basic helix-loop-helix (bHLH) domain	PF00010	Helix-loop-helix DNA-binding domain	2	1	1	3	2	2	1	1	1	14
OG0004406	IPR011598	Domain Myc-type, basic helix-loop-helix (bHLH) domain	PF00010	Helix-loop-helix DNA-binding domain	1	1	1	2	2	3	1	2	1	14
OG0004488	None	None	None	None	1	1	1	5	2	2	1	1	0	14
OG0004631	None	None	None	None	2	0	2	2	2	2	1	2	1	14
OG0004848	IPR011598	Domain Myc-type, basic helix-loop-helix (bHLH) domain	PF00010	Helix-loop-helix DNA-binding domain	2	1	1	2	2	2	1	1	1	13
OG0004907	IPR011598	Domain Myc-type, basic helix-loop-helix (bHLH) domain	PF00010	Helix-loop-helix DNA-binding domain	2	1	1	2	2	2	1	1	1	13
OG0004915	IPR011598	Domain Myc-type, basic helix-loop-helix (bHLH) domain	PF00010	Helix-loop-helix DNA-binding domain	3	1	1	2	1	1	1	2	1	13
OG0004932	IPR011598	Domain Myc-type, basic helix-loop-helix (bHLH) domain	PF00010	Helix-loop-helix DNA-binding domain	1	3	2	3	0	1	1	1	1	13
OG0005206	IPR011598	Domain Myc-type, basic helix-loop-helix (bHLH) domain	PF00010	Helix-loop-helix DNA-binding domain	1	1	1	2	2	2	1	1	2	13
OG0005434	IPR011598	Domain Myc-type, basic helix-loop-helix (bHLH) domain	PF00010	Helix-loop-helix DNA-binding domain	2	1	1	2	2	2	1	1	1	13
OG0005511	IPR011598	Domain Myc-type, basic helix-loop-helix (bHLH) domain	PF00010	Helix-loop-helix DNA-binding domain	1	1	1	2	2	3	1	2	0	13
OG0005650	IPR011598	Domain Myc-type, basic helix-loop-helix (bHLH) domain	PF00010	Helix-loop-helix DNA-binding domain	1	1	1	2	1	4	1	1	1	13
OG0005766	IPR011598	Domain Myc-type, basic helix-loop-helix (bHLH) domain	PF00010	Helix-loop-helix DNA-binding domain	1	1	1	2	2	2	1	2	1	13
OG0005814	IPR011598	Domain Myc-type, basic helix-loop-helix (bHLH) domain	PF00010	Helix-loop-helix DNA-binding domain	0	3	1	2	1	1	2	2	1	13
OG0005977	IPR011598	Domain Myc-type, basic helix-loop-helix (bHLH) domain	PF00010	Helix-loop-helix DNA-binding domain	1	1	1	2	2	1	1	2	1	12
OG0005990	IPR011598	Domain Myc-type, basic helix-loop-helix (bHLH) domain	PF00010	Helix-loop-helix DNA-binding domain	2	1	1	3	1	1	1	1	1	12
OG0006138	IPR011598	Domain Myc-type, basic helix-loop-helix (bHLH) domain	PF00010	Helix-loop-helix DNA-binding domain	1	1	1	1	2	2	1	1	2	12
OG0006237	IPR011598	Domain Myc-type, basic helix-loop-helix (bHLH) domain	PF00010	Helix-loop-helix DNA-binding domain	2	1	1	2	2	1	1	1	1	12
OG0006265	IPR011598	Domain Myc-type, basic helix-loop-helix (bHLH) domain	PF00010	Helix-loop-helix DNA-binding domain	2	1	1	2	1	2	1	1	1	12
OG0007283	IPR011598	Domain Myc-type, basic helix-loop-helix (bHLH) domain	PF00010	Helix-loop-helix DNA-binding domain	2	1	2	2	2	0	1	0	1	11
OG0008142	None	None	None	None	1	1	1	2	0	2	1	1	2	11
OG0008541	IPR011598	Domain Myc-type, basic helix-loop-helix (bHLH) domain	PF00010	Helix-loop-helix DNA-binding domain	1	1	1	2	1	1	1	2	1	11
OG0008683	IPR011598	Domain Myc-type, basic helix-loop-helix (bHLH) domain	PF00010	Helix-loop-helix DNA-binding domain	1	1	1	2	2	1	1	1	1	11
OG0009321	None	None	None	None	1	2	1	1	2	1	1	1	0	10
OG0009345	IPR011598	Domain Myc-type, basic helix-loop-helix (bHLH) domain	PF00010	Helix-loop-helix DNA-binding domain	2	0	1	2	0	2	1	1	1	10
OG0010026	IPR011598	Domain Myc-type, basic helix-loop-helix (bHLH) domain	PF00010	Helix-loop-helix DNA-binding domain	1	1	0	1	2	2	1	1	1	10
OG0010442	IPR011598	Domain Myc-type, basic helix-loop-helix (bHLH) domain	PF00010	Helix-loop-helix DNA-binding domain	1	1	1	2	1	1	1	1	1	10
OG0011660	IPR011598	Domain Myc-type, basic helix-loop-helix (bHLH) domain	PF00010	Helix-loop-helix DNA-binding domain	1	0	1	1	1	2	1	1	1	9
OG0011791	None	None	None	None	1	1	1	1	1	1	1	1	1	9
OG0012279	IPR011598	Domain Myc-type, basic helix-loop-helix (bHLH) domain	PF00010	Helix-loop-helix DNA-binding domain	0	1	1	2	1	1	1	1	1	9
OG0012317	None	None	None	None	0	0	1	3	1	2	1	0	1	9
OG0012719	None	None	None	None	1	0	2	1	1	1	1	1	0	8
OG0013040	IPR011598	Domain Myc-type, basic helix-loop-helix (bHLH) domain	PF00010	Helix-loop-helix DNA-binding domain	0	1	1	2	2	0	1	0	1	8
OG0013645	IPR011598	Domain Myc-type, basic helix-loop-helix (bHLH) domain	PF00010	Helix-loop-helix DNA-binding domain	0	1	1	1	2	0	1	0	1	7
OG0014473	None	None	None	None	0	1	1	0	1	0	1	1	0	5
OG0014741	IPR011598	Domain Myc-type, basic helix-loop-helix (bHLH) domain	PF00010	Helix-loop-helix DNA-binding domain	1	1	0	0	0	1	0	0	1	4
OG0014782	IPR011598	Domain Myc-type, basic helix-loop-helix (bHLH) domain	PF00010	Helix-loop-helix DNA-binding domain	0	1	0	0	2	0	0	0	1	4
OG0015201	IPR011598	Domain Myc-type, basic helix-loop-helix (bHLH) domain	PF00010	Helix-loop-helix DNA-binding domain	0	0	0	0	0	1	0	2	1	4
OG0015465	IPR011598	Domain Myc-type, basic helix-loop-helix (bHLH) domain	PF00010	Helix-loop-helix DNA-binding domain	0	1	0	0	2	0	0	0	0	3
OG0015688	None	None	None	None	0	0	0	2	0	0	1	0	0	3
OG0016020	None	None	None	None	0	0	0	0	0	0	0	3	0	3
OG0016048	IPR011598	Domain Myc-type, basic helix-loop-helix (bHLH) domain	PF00010	Helix-loop-helix DNA-binding domain	2	0	0	0	0	0	0	0	0	2
OG0000173	IPR002068	Domain Alpha crystallin/Hsp20 domain	PF00011	Hsp20/alpha crystallin family	6	6	7	6	2	11	8	6	4	56
OG0000335	None	None	None	None	0	1	33	1	0	3	2	1	1	42
OG0000876	IPR002068	Domain Alpha crystallin/Hsp20 domain	PF00011	Hsp20/alpha crystallin family	3	2	3	6	1	3	3	5	2	28
OG0000889	IPR002068	Domain Alpha crystallin/Hsp20 domain	PF00011	Hsp20/alpha crystallin family	1	13	0	4	1	3	2	3	1	28
OG0001631	IPR002068	Domain Alpha crystallin/Hsp20 domain	PF00011	Hsp20/alpha crystallin family	2	2	1	5	4	2	2	2	3	23
OG0002007	None	None	None	None	2	3	2	3	2	3	2	2	2	21
OG0002205	IPR002068	Domain Alpha crystallin/Hsp20 domain	PF00011	Hsp20/alpha crystallin family	2	4	2	2	2	3	1	1	3	20
OG0004105	IPR002068	Domain Alpha crystallin/Hsp20 domain	PF00011	Hsp20/alpha crystallin family	0	1	1	3	3	2	2	2	1	15
OG0004530	None	None	None	None	1	1	1	2	1	4	1	2	1	14
OG0005301	None	None	None	None	1	1	1	2	2	1	1	2	2	13
OG0006190	IPR002068	Domain Alpha crystallin/Hsp20 domain	PF00011	Hsp20/alpha crystallin family	1	1	1	2	1	1	1	1	3	12
OG0008507	IPR002068	Domain Alpha crystallin/Hsp20 domain	PF00011	Hsp20/alpha crystallin family	1	1	1	2	2	1	1	1	1	11
OG0008807	IPR002068	Domain Alpha crystallin/Hsp20 domain	PF00011	Hsp20/alpha crystallin family	0	3	1	2	1	1	1	1	1	11
OG0009767	IPR002068	Domain Alpha crystallin/Hsp20 domain	PF00011	Hsp20/alpha crystallin family	1	1	2	1	1	1	1	1	1	10
OG0010411	IPR002068	Domain Alpha crystallin/Hsp20 domain	PF00011	Hsp20/alpha crystallin family	1	1	1	2	1	1	1	1	1	10
OG0010893	IPR002068	Domain Alpha crystallin/Hsp20 domain	PF00011	Hsp20/alpha crystallin family	1	0	2	2	0	1	1	1	1	9
OG0011935	IPR002068	Domain Alpha crystallin/Hsp20 domain	PF00011	Hsp20/alpha crystallin family	1	1	1	3	2	0	1	0	0	9
OG0012691	IPR002068	Domain Alpha crystallin/Hsp20 domain	PF00011	Hsp20/alpha crystallin family	1	1	1	1	1	0	1	1	1	8
OG0013143	IPR002068	Domain Alpha crystallin/Hsp20 domain	PF00011	Hsp20/alpha crystallin family	0	1	0	0	1	5	0	1	0	8
OG0013871	IPR002068	Domain Alpha crystallin/Hsp20 domain	PF00011	Hsp20/alpha crystallin family	1	1	0	0	1	0	1	1	1	6
OG0014072	IPR002068	Domain Alpha crystallin/Hsp20 domain	PF00011	Hsp20/alpha crystallin family	0	1	1	2	0	1	1	0	0	6
OG0014101	IPR002068	Domain Alpha crystallin/Hsp20 domain	PF00011	Hsp20/alpha crystallin family	0	0	1	1	1	2	0	1	0	6
OG0014205	IPR002068	Domain Alpha crystallin/Hsp20 domain	PF00011	Hsp20/alpha crystallin family	0	0	0	0	0	1	0	5	0	6
OG0014234	IPR002068	Domain Alpha crystallin/Hsp20 domain	PF00011	Hsp20/alpha crystallin family	1	0	1	1	1	0	1	0	0	5
OG0014511	IPR002068	Domain Alpha crystallin/Hsp20 domain	PF00011	Hsp20/alpha crystallin family	0	0	1	3	0	0	1	0	0	5
OG0014645	None	None	None	None	0	0	0	2	0	1	0	2	0	5
OG0015221	IPR002068	Domain Alpha crystallin/Hsp20 domain	PF00011	Hsp20/alpha crystallin family	0	0	0	0	0	0	1	1	2	4
OG0015361	IPR002068	Domain Alpha crystallin/Hsp20 domain	PF00011	Hsp20/alpha crystallin family	0	1	0	0	2	0	0	0	0	3
OG0015725	IPR002068	Domain Alpha crystallin/Hsp20 domain	PF00011	Hsp20/alpha crystallin family	0	0	0	2	0	0	1	0	0	3
OG0016108	None	None	None	None	1	0	0	0	0	0	0	1	0	2
OG0016815	IPR002068	Domain Alpha crystallin/Hsp20 domain	PF00011	Hsp20/alpha crystallin family	0	0	0	1	0	0	1	0	0	2
OG0017287	IPR002068	Domain Alpha crystallin/Hsp20 domain	PF00011	Hsp20/alpha crystallin family	0	0	0	0	0	0	1	0	1	2
OG0014788	IPR013126	Family Heat shock protein 70 family	PF00012	Hsp70 protein	0	3	0	1	0	0	0	0	0	4
OG0012218	None	None	None	None	0	2	2	1	0	1	0	1	2	9
OG0000197	IPR013126	Family Heat shock protein 70 family	PF00012	Hsp70 protein	6	3	6	6	10	9	6	8	0	54
OG0000816	IPR013126	Family Heat shock protein 70 family	PF00012	Hsp70 protein	3	2	2	3	6	4	2	4	3	29
OG0001645	IPR013126	Family Heat shock protein 70 family	PF00012	Hsp70 protein	0	0	16	6	0	0	0	0	1	23
OG0002336	IPR013126	Family Heat shock protein 70 family	PF00012	Hsp70 protein	0	2	8	5	1	1	0	1	2	20
OG0002452	IPR013126	Family Heat shock protein 70 family	PF00012	Hsp70 protein	2	2	1	3	1	4	2	2	2	19
OG0002714	IPR013126	Family Heat shock protein 70 family	PF00012	Hsp70 protein	2	2	2	3	1	3	1	2	2	18
OG0003364	IPR013126	Family Heat shock protein 70 family	PF00012	Hsp70 protein	2	1	1	3	1	4	1	2	1	16
OG0003779	IPR013126	Family Heat shock protein 70 family	PF00012	Hsp70 protein	1	1	1	2	2	3	1	1	3	15
OG0004499	IPR013126	Family Heat shock protein 70 family	PF00012	Hsp70 protein	1	2	1	3	2	2	1	1	1	14
OG0009141	IPR013126	Family Heat shock protein 70 family	PF00012	Hsp70 protein	1	1	1	2	1	1	1	1	1	10
OG0013752	IPR013126	Family Heat shock protein 70 family	PF00012	Hsp70 protein	0	0	0	1	0	0	6	0	0	7
OG0014629	IPR013126	Family Heat shock protein 70 family	PF00012	Hsp70 protein	0	0	0	3	0	0	2	0	0	5
OG0016067	IPR013126	Family Heat shock protein 70 family	PF00012	Hsp70 protein	1	0	0	1	0	0	0	0	0	2
OG0016935	IPR013126	Family Heat shock protein 70 family	PF00012	Hsp70 protein	0	0	0	1	0	0	0	1	0	2
OG0016938	IPR013126	Family Heat shock protein 70 family	PF00012	Hsp70 protein	0	0	0	1	0	1	0	0	0	2
OG0010582	IPR032570;IPR004088	Domain Splicing factor 1, helix-hairpin domain;Domain K Homology domain, type 1	PF00013;PF16275	KH domain;Splicing factor 1 helix-hairpin domain	0	0	2	2	1	2	1	1	1	10
OG0007837	IPR004088	Domain K Homology domain, type 1	PF00013	KH domain	1	1	1	2	2	1	1	1	1	11
OG0006242	IPR004088	Domain K Homology domain, type 1	PF00013	KH domain	1	1	1	2	1	3	1	1	1	12
OG0008559	IPR004088	Domain K Homology domain, type 1	PF00013	KH domain	1	1	1	2	1	2	1	1	1	11
OG0010690	IPR002562;IPR004088	Domain 3'-5' exonuclease domain;Domain K Homology domain, type 1	PF00013;PF01612	KH domain;3'-5' exonuclease	1	1	1	1	1	0	1	1	2	9
OG0002807	IPR004088	Domain K Homology domain, type 1	PF00013	KH domain	2	2	1	2	2	3	1	3	2	18
OG0003271	IPR004088	Domain K Homology domain, type 1	PF00013	KH domain	1	1	1	3	2	4	2	1	1	16
OG0003521	IPR004088	Domain K Homology domain, type 1	PF00013	KH domain	1	1	1	2	2	3	1	3	2	16
OG0004144	IPR004088	Domain K Homology domain, type 1	PF00013	KH domain	2	2	1	2	2	1	1	2	1	14
OG0004620	None	None	None	None	1	0	1	6	1	2	1	1	1	14
OG0004695	IPR004088	Domain K Homology domain, type 1	PF00013	KH domain	1	1	1	3	2	2	1	2	1	14
OG0005104	None	None	None	None	2	0	1	3	2	2	1	1	1	13
OG0007626	IPR004088	Domain K Homology domain, type 1	PF00013	KH domain	2	1	1	2	1	1	1	1	1	11
OG0012210	IPR004088	Domain K Homology domain, type 1	PF00013	KH domain	0	1	1	1	1	2	1	1	1	9
OG0012294	IPR004088	Domain K Homology domain, type 1	PF00013	KH domain	0	1	1	1	1	2	1	1	1	9
OG0012985	IPR004088	Domain K Homology domain, type 1	PF00013	KH domain	0	1	1	1	1	1	1	1	1	8
OG0014593	IPR004088;IPR032377	Domain K Homology domain, type 1;Domain STAR protein, homodimerisation region	PF00013;PF16544	KH domain;Homodimerisation region of STAR domain protein	0	0	1	2	0	0	1	0	1	5
OG0017209	IPR004088	Domain K Homology domain, type 1	PF00013	KH domain	0	0	0	0	0	1	0	1	0	2
OG0017232	IPR004088	Domain K Homology domain, type 1	PF00013	KH domain	0	0	0	0	0	1	0	1	0	2
OG0000779	IPR000685	Domain Ribulose bisphosphate carboxylase, large subunit, C-terminal	PF00016	Ribulose bisphosphate carboxylase large chain, catalytic domain	3	0	0	4	1	9	1	9	2	29
OG0016925	IPR000685	Domain Ribulose bisphosphate carboxylase, large subunit, C-terminal	PF00016	Ribulose bisphosphate carboxylase large chain, catalytic domain	0	0	0	1	0	0	0	1	0	2
OG0010380	None	None	None	None	1	1	1	2	1	1	1	1	1	10
OG0006962	IPR004000;IPR001810	Family Actin family;Domain F-box domain	PF00022	Actin	1	1	1	4	0	1	1	2	1	12
OG0000154	IPR004000	Family Actin family	PF00022	Actin	9	6	6	2	8	8	6	11	3	59
OG0006346	IPR004000	Family Actin family	PF00022	Actin	1	1	1	2	1	2	1	2	1	12
OG0006521	IPR004000	Family Actin family	PF00022	Actin	1	1	2	2	1	2	1	1	1	12
OG0009825	IPR004000	Family Actin family	PF00022	Actin	1	1	1	2	1	1	1	1	1	10
OG0010018	IPR004000	Family Actin family	PF00022	Actin	1	1	1	2	1	1	1	1	1	10
OG0011549	IPR004000	Family Actin family	PF00022	Actin	1	1	1	1	1	1	1	1	1	9
OG0011917	IPR004000	Family Actin family	PF00022	Actin	1	1	1	1	1	1	1	1	1	9
OG0012738	IPR004000	Family Actin family	PF00022	Actin	1	1	1	1	0	1	1	1	1	8
OG0014061	IPR004000	Family Actin family	PF00022	Actin	0	1	0	1	0	2	0	2	0	6
OG0016079	IPR004000	Family Actin family	PF00022	Actin	1	0	0	0	0	0	0	0	1	2
OG0016310	IPR004000	Family Actin family	PF00022	Actin	0	1	0	0	0	0	0	0	1	2
OG0005634	IPR002110;IPR020683	Repeat Ankyrin repeat;Domain Ankyrin repeat-containing domain	PF00023;PF12796	Ankyrin repeat;Ankyrin repeats (3 copies)	1	1	1	2	2	3	1	1	1	13
OG0000174	IPR006689	Family Small GTPase superfamily, ARF/SAR type	PF00025	ADP-ribosylation factor family	6	4	7	7	8	8	7	4	5	56
OG0000679	IPR006689	Family Small GTPase superfamily, ARF/SAR type	PF00025	ADP-ribosylation factor family	4	2	4	6	2	4	4	4	1	31
OG0000822	IPR006689	Family Small GTPase superfamily, ARF/SAR type	PF00025	ADP-ribosylation factor family	3	3	2	5	3	3	3	4	3	29
OG0004566	IPR006689	Family Small GTPase superfamily, ARF/SAR type	PF00025	ADP-ribosylation factor family	2	1	1	2	2	2	1	2	1	14
OG0004950	IPR006689	Family Small GTPase superfamily, ARF/SAR type	PF00025	ADP-ribosylation factor family	1	2	1	2	2	1	1	1	2	13
OG0007069	IPR006689	Family Small GTPase superfamily, ARF/SAR type	PF00025	ADP-ribosylation factor family	1	1	1	2	2	2	1	1	1	12
OG0007325	IPR006689	Family Small GTPase superfamily, ARF/SAR type	PF00025	ADP-ribosylation factor family	1	1	2	1	1	1	2	1	1	11
OG0008330	IPR006689	Family Small GTPase superfamily, ARF/SAR type	PF00025	ADP-ribosylation factor family	1	1	1	2	2	1	1	1	1	11
OG0015379	IPR006689	Family Small GTPase superfamily, ARF/SAR type	PF00025	ADP-ribosylation factor family	0	1	0	0	0	1	0	0	1	3
OG0016597	IPR006689	Family Small GTPase superfamily, ARF/SAR type	PF00025	ADP-ribosylation factor family	0	0	0	1	0	1	0	0	0	2
OG0002149	IPR005821;IPR000595	Domain Ion transport domain;Domain Cyclic nucleotide-binding domain	PF00027;PF00520	Cyclic nucleotide-binding domain;Ion transport protein	2	1	2	3	2	4	2	2	2	20
OG0002305	IPR000595;IPR005821	Domain Cyclic nucleotide-binding domain;Domain Ion transport domain	PF00027;PF00520	Cyclic nucleotide-binding domain;Ion transport protein	2	2	2	4	2	2	2	1	3	20
OG0007334	IPR000595;IPR001932;IPR000719	Domain Cyclic nucleotide-binding domain;Domain PPM-type phosphatase domain;Domain Protein kinase domain	PF00027;PF00481;PF00069	Cyclic nucleotide-binding domain;Protein phosphatase 2C;Protein kinase domain	1	1	1	2	2	1	1	1	1	11
OG0013699	None	None	None	None	0	0	4	3	0	0	0	0	0	7
OG0015496	None	None	None	None	0	0	1	0	0	0	2	0	0	3
OG0015598	IPR000595	Domain Cyclic nucleotide-binding domain	PF00027	Cyclic nucleotide-binding domain	0	0	1	1	0	0	1	0	0	3
OG0015982	None	None	None	None	0	0	0	0	0	1	1	1	0	3
OG0016474	None	None	None	None	0	0	1	0	0	0	1	0	0	2
OG0013267	None	None	None	None	7	0	0	0	0	0	0	0	0	7
OG0009100	None	None	None	None	2	0	0	0	0	1	0	4	3	10
OG0016038	IPR005798	Domain Cytochrome b/b6, C-terminal	PF00032	Cytochrome b(C-terminal)/b6/petD	1	0	0	0	0	0	0	1	0	2
OG0012357	IPR005797	Domain Cytochrome b/b6, N-terminal	PF00033	Cytochrome b/b6/petB	1	0	0	2	0	1	1	3	0	8
OG0003322	IPR009056	Domain Cytochrome c-like domain	PF00034	Cytochrome c	2	2	1	2	2	2	1	2	2	16
OG0008289	IPR014720;IPR000999	Domain Double-stranded RNA-binding domain;Domain Ribonuclease III domain	PF00035;PF00636	Double-stranded RNA binding motif;Ribonuclease III domain	1	1	1	2	1	1	2	1	1	11
OG0007159	IPR014720	Domain Double-stranded RNA-binding domain	PF00035	Double-stranded RNA binding motif	0	2	1	2	3	1	1	0	2	12
OG0001070	IPR014720	Domain Double-stranded RNA-binding domain	PF00035	Double-stranded RNA binding motif	3	2	2	4	4	5	2	2	2	26
OG0002307	IPR014720	Domain Double-stranded RNA-binding domain	PF00035	Double-stranded RNA binding motif	1	2	4	3	1	2	3	3	1	20
OG0003888	IPR014720	Domain Double-stranded RNA-binding domain	PF00035	Double-stranded RNA binding motif	1	1	1	1	6	2	1	1	1	15
OG0012983	IPR014720	Domain Double-stranded RNA-binding domain	PF00035	Double-stranded RNA binding motif	0	2	0	2	2	0	0	1	1	8
OG0013014	IPR002048	Domain EF-hand domain	None	None	0	1	1	1	1	1	1	1	1	8
OG0015251	IPR017896	Domain 4Fe-4S ferredoxin-type, iron-sulphur binding domain	None	None	1	0	0	0	0	0	0	1	1	3
OG0002949	IPR000971	Domain Globin	PF00042	Globin	2	1	1	3	1	4	1	2	2	17
OG0000452	IPR004046;IPR004045	Domain Glutathione S-transferase, C-terminal;Domain Glutathione S-transferase, N-terminal	PF00043;PF02798	Glutathione S-transferase, C-terminal domain;Glutathione S-transferase, N-terminal domain	4	4	2	8	4	6	4	1	4	37
OG0001404	IPR004045;IPR004046	Domain Glutathione S-transferase, N-terminal;Domain Glutathione S-transferase, C-terminal	PF00043	Glutathione S-transferase, C-terminal domain	2	3	3	4	3	2	2	3	2	24
OG0002639	IPR004046;IPR004045	Domain Glutathione S-transferase, C-terminal;Domain Glutathione S-transferase, N-terminal	PF00043;PF02798	Glutathione S-transferase, C-terminal domain;Glutathione S-transferase, N-terminal domain	5	2	2	1	0	3	1	3	1	18
OG0004643	IPR004046;IPR004045	Domain Glutathione S-transferase, C-terminal;Domain Glutathione S-transferase, N-terminal	PF00043;PF02798	Glutathione S-transferase, C-terminal domain;Glutathione S-transferase, N-terminal domain	1	1	2	3	2	0	3	0	2	14
OG0013505	IPR004046;IPR004045	Domain Glutathione S-transferase, C-terminal;Domain Glutathione S-transferase, N-terminal	PF00043;PF02798	Glutathione S-transferase, C-terminal domain;Glutathione S-transferase, N-terminal domain	0	1	1	1	0	1	1	1	1	7
OG0014908	IPR004046	Domain Glutathione S-transferase, C-terminal	PF00043	Glutathione S-transferase, C-terminal domain	0	1	0	0	0	0	0	1	2	4
OG0016028	IPR004046	Domain Glutathione S-transferase, C-terminal	PF00043	Glutathione S-transferase, C-terminal domain	0	0	0	0	0	0	0	0	3	3
OG0001459	IPR001356;IPR003106	Domain Homeobox domain;Domain Leucine zipper, homeobox-associated	PF00046;PF02183	Homeodomain;Homeobox associated leucine zipper	1	1	1	3	4	8	2	2	2	24
OG0001556	IPR001356	Domain Homeobox domain	PF00046	Homeodomain	3	2	3	3	3	3	2	1	3	23
OG0002394	IPR001356	Domain Homeobox domain	PF00046	Homeodomain	3	1	1	2	2	3	0	6	1	19
OG0003458	IPR001356	Domain Homeobox domain	PF00046	Homeodomain	1	2	1	2	2	4	1	1	2	16
OG0003975	IPR001356	Domain Homeobox domain	PF00046	Homeodomain	2	1	1	2	2	4	1	1	1	15
OG0004080	IPR001356	Domain Homeobox domain	PF00046	Homeodomain	1	2	1	2	2	5	0	2	0	15
OG0004167	IPR001356	Domain Homeobox domain	PF00046	Homeodomain	2	1	2	2	2	2	1	1	1	14
OG0004216	IPR001356	Domain Homeobox domain	PF00046	Homeodomain	1	1	2	2	1	4	1	1	1	14
OG0004618	IPR001356	Domain Homeobox domain	PF00046	Homeodomain	2	1	1	2	2	3	1	1	1	14
OG0005161	IPR001356	Domain Homeobox domain	PF00046	Homeodomain	1	1	1	2	1	3	1	2	1	13
OG0005399	IPR001356	Domain Homeobox domain	PF00046	Homeodomain	1	1	1	2	2	3	1	1	1	13
OG0005796	IPR001356	Domain Homeobox domain	PF00046	Homeodomain	1	1	1	2	2	3	1	1	1	13
OG0005876	IPR001356	Domain Homeobox domain	PF00046	Homeodomain	1	1	1	2	2	1	1	2	1	12
OG0005979	IPR001356;IPR003106	Domain Homeobox domain;Domain Leucine zipper, homeobox-associated	PF00046;PF02183	Homeodomain;Homeobox associated leucine zipper	2	1	1	2	2	1	1	1	1	12
OG0007215	IPR001356	Domain Homeobox domain	PF00046	Homeodomain	0	0	0	1	1	3	0	7	0	12
OG0007524	IPR001356;IPR019787	Domain Homeobox domain;Domain Zinc finger, PHD-finger	PF00046;PF00628	Homeodomain;PHD-finger	1	1	1	2	1	2	1	1	1	11
OG0009354	None	None	None	None	1	1	1	2	1	1	1	1	1	10
OG0012872	IPR001356	Domain Homeobox domain	PF00046	Homeodomain	1	1	1	1	1	0	1	1	1	8
OG0012892	IPR001356	Domain Homeobox domain	PF00046	Homeodomain	1	1	1	1	0	2	1	1	0	8
OG0001765	IPR001236;IPR022383	Domain Lactate/malate dehydrogenase, N-terminal;Domain Lactate/malate dehydrogenase, C-terminal	PF00056;PF02866	lactate/malate dehydrogenase, NAD binding domain;lactate/malate dehydrogenase, alpha/beta C-terminal domain	3	2	2	2	3	3	2	2	3	22
OG0002695	IPR001236;IPR022383	Domain Lactate/malate dehydrogenase, N-terminal;Domain Lactate/malate dehydrogenase, C-terminal	PF00056;PF02866	lactate/malate dehydrogenase, NAD binding domain;lactate/malate dehydrogenase, alpha/beta C-terminal domain	1	2	1	2	3	3	2	2	2	18
OG0003426	IPR001236;IPR022383	Domain Lactate/malate dehydrogenase, N-terminal;Domain Lactate/malate dehydrogenase, C-terminal	PF00056;PF02866	lactate/malate dehydrogenase, NAD binding domain;lactate/malate dehydrogenase, alpha/beta C-terminal domain	2	2	1	2	2	1	2	2	2	16
OG0005108	IPR001236;IPR022383	Domain Lactate/malate dehydrogenase, N-terminal;Domain Lactate/malate dehydrogenase, C-terminal	PF00056;PF02866	lactate/malate dehydrogenase, NAD binding domain;lactate/malate dehydrogenase, alpha/beta C-terminal domain	1	1	1	1	2	1	2	2	2	13
OG0005773	None	None	None	None	1	1	2	2	2	1	2	1	1	13
OG0008277	IPR001236;IPR022383	Domain Lactate/malate dehydrogenase, N-terminal;Domain Lactate/malate dehydrogenase, C-terminal	PF00056;PF02866	lactate/malate dehydrogenase, NAD binding domain;lactate/malate dehydrogenase, alpha/beta C-terminal domain	1	1	1	1	1	2	1	2	1	11
OG0008586	IPR001236;IPR022383	Domain Lactate/malate dehydrogenase, N-terminal;Domain Lactate/malate dehydrogenase, C-terminal	PF00056;PF02866	lactate/malate dehydrogenase, NAD binding domain;lactate/malate dehydrogenase, alpha/beta C-terminal domain	1	1	1	2	1	1	1	2	1	11
OG0015539	IPR001236	Domain Lactate/malate dehydrogenase, N-terminal	PF00056	lactate/malate dehydrogenase, NAD binding domain	0	0	2	1	0	0	0	0	0	3
OG0016685	None	None	None	None	0	0	0	1	0	0	0	0	1	2
OG0000083	IPR001320;IPR001828;IPR001638	Domain Ionotropic glutamate receptor;Domain Receptor, ligand binding region;Domain Solute-binding protein family 3/N-terminal domain of MltF	PF00060;PF01094;PF00497	Ligand-gated ion channel;Receptor family ligand binding region;Bacterial extracellular solute-binding proteins, family 3	7	5	21	10	4	3	13	1	15	79
OG0015511	IPR001320	Domain Ionotropic glutamate receptor	PF00060	Ligand-gated ion channel	0	0	1	0	0	0	0	0	2	3
OG0015139	IPR001609	Domain Myosin head, motor domain	PF00063	Myosin head (motor domain)	0	0	0	1	0	0	0	1	2	4
OG0014637	IPR001609	Domain Myosin head, motor domain	PF00063	Myosin head (motor domain)	0	0	0	2	0	2	0	1	0	5
OG0015220	None	None	None	None	0	0	0	0	0	0	1	2	1	4
OG0016082	IPR001609	Domain Myosin head, motor domain	PF00063	Myosin head (motor domain)	1	0	0	0	0	0	0	1	0	2
OG0004890	IPR001128	Family Cytochrome P450	PF00067	Cytochrome P450	4	1	1	1	2	2	1	1	0	13
OG0000021	IPR001128	Family Cytochrome P450	PF00067	Cytochrome P450	10	16	25	21	6	24	11	10	2	125
OG0000028	IPR001128	Family Cytochrome P450	PF00067	Cytochrome P450	0	13	9	17	6	29	12	22	4	112
OG0000039	IPR001128	Family Cytochrome P450	PF00067	Cytochrome P450	34	19	4	9	3	10	4	10	8	101
OG0000043	IPR001128	Family Cytochrome P450	PF00067	Cytochrome P450	7	13	16	12	7	12	13	15	3	98
OG0000072	IPR001128	Family Cytochrome P450	PF00067	Cytochrome P450	8	2	10	7	3	10	7	20	17	84
OG0000091	IPR001128	Family Cytochrome P450	PF00067	Cytochrome P450	7	15	13	4	1	4	12	11	10	77
OG0000137	IPR001128	Family Cytochrome P450	PF00067	Cytochrome P450	3	14	8	16	1	3	10	4	3	62
OG0000145	IPR001128	Family Cytochrome P450	PF00067	Cytochrome P450	0	3	15	15	1	6	19	2	0	61
OG0000183	IPR001128	Family Cytochrome P450	PF00067	Cytochrome P450	15	3	7	3	4	3	6	3	11	55
OG0000184	IPR001128	Family Cytochrome P450	PF00067	Cytochrome P450	7	6	7	7	9	4	5	4	6	55
OG0000198	IPR001128	Family Cytochrome P450	PF00067	Cytochrome P450	0	11	5	6	5	7	9	7	4	54
OG0000322	IPR001128	Family Cytochrome P450	PF00067	Cytochrome P450	4	3	1	7	4	7	3	5	8	42
OG0000332	IPR001128	Family Cytochrome P450	PF00067	Cytochrome P450	2	5	11	6	7	4	2	2	3	42
OG0000337	IPR001128	Family Cytochrome P450	PF00067	Cytochrome P450	27	2	1	1	2	1	4	1	2	41
OG0000388	IPR001128	Family Cytochrome P450	PF00067	Cytochrome P450	12	5	0	0	5	8	0	6	3	39
OG0000446	IPR001128	Family Cytochrome P450	PF00067	Cytochrome P450	0	2	2	9	6	2	7	9	1	38
OG0000606	IPR001128	Family Cytochrome P450	PF00067	Cytochrome P450	1	2	6	4	2	2	4	3	9	33
OG0000656	IPR001128	Family Cytochrome P450	PF00067	Cytochrome P450	0	1	11	5	1	3	3	4	4	32
OG0000782	IPR001128	Family Cytochrome P450	PF00067	Cytochrome P450	3	3	2	5	2	3	5	5	1	29
OG0000927	IPR001128	Family Cytochrome P450	PF00067	Cytochrome P450	1	3	2	4	3	7	3	2	3	28
OG0000943	IPR001128	Family Cytochrome P450	PF00067	Cytochrome P450	0	0	4	7	7	4	5	1	0	28
OG0001326	IPR001128	Family Cytochrome P450	PF00067	Cytochrome P450	3	2	2	3	4	3	2	3	2	24
OG0001342	IPR001128	Family Cytochrome P450	PF00067	Cytochrome P450	1	2	2	4	1	8	2	2	2	24
OG0001463	IPR001128	Family Cytochrome P450	PF00067	Cytochrome P450	0	7	1	2	0	2	1	0	11	24
OG0001490	IPR001128	Family Cytochrome P450	PF00067	Cytochrome P450	2	2	6	3	1	1	4	2	2	23
OG0001615	IPR001128	Family Cytochrome P450	PF00067	Cytochrome P450	3	1	3	4	3	2	2	4	1	23
OG0001640	IPR001128	Family Cytochrome P450	PF00067	Cytochrome P450	0	1	1	3	8	2	3	3	2	23
OG0001691	IPR001128	Family Cytochrome P450	PF00067	Cytochrome P450	4	2	2	4	1	4	2	2	1	22
OG0001845	IPR001128	Family Cytochrome P450	PF00067	Cytochrome P450	1	7	1	1	1	2	4	1	4	22
OG0001850	IPR001128	Family Cytochrome P450	PF00067	Cytochrome P450	0	1	3	2	2	3	2	4	5	22
OG0001879	IPR001128	Family Cytochrome P450	PF00067	Cytochrome P450	2	1	3	3	3	1	5	1	2	21
OG0002088	IPR001128	Family Cytochrome P450	PF00067	Cytochrome P450	0	4	4	3	1	2	2	1	4	21
OG0002234	IPR001128	Family Cytochrome P450	PF00067	Cytochrome P450	1	3	1	5	1	1	1	2	5	20
OG0002348	IPR001128	Family Cytochrome P450	PF00067	Cytochrome P450	0	0	5	9	0	1	3	1	1	20
OG0002502	IPR001128	Family Cytochrome P450	PF00067	Cytochrome P450	2	2	2	4	3	2	2	1	1	19
OG0002560	IPR001128	Family Cytochrome P450	PF00067	Cytochrome P450	2	2	1	2	4	3	1	2	2	19
OG0002735	IPR001128	Family Cytochrome P450	PF00067	Cytochrome P450	1	2	2	3	3	1	2	1	3	18
OG0002799	IPR001128	Family Cytochrome P450	PF00067	Cytochrome P450	2	2	2	3	2	2	2	1	2	18
OG0002883	IPR001128	Family Cytochrome P450	PF00067	Cytochrome P450	1	1	3	3	3	3	2	1	1	18
OG0003179	IPR001128	Family Cytochrome P450	PF00067	Cytochrome P450	1	2	2	3	1	1	3	2	2	17
OG0003196	IPR001128	Family Cytochrome P450	PF00067	Cytochrome P450	0	1	2	2	1	2	2	4	3	17
OG0003214	IPR001128	Family Cytochrome P450	PF00067	Cytochrome P450	0	0	3	4	0	2	3	1	4	17
OG0003299	IPR001128	Family Cytochrome P450	PF00067	Cytochrome P450	1	1	1	2	2	4	1	2	2	16
OG0003591	IPR001128	Family Cytochrome P450	PF00067	Cytochrome P450	0	2	1	4	1	1	2	1	4	16
OG0003597	IPR001128	Family Cytochrome P450	PF00067	Cytochrome P450	0	1	3	3	0	1	4	1	3	16
OG0003715	IPR001128	Family Cytochrome P450	PF00067	Cytochrome P450	2	1	1	2	2	3	1	2	1	15
OG0004106	IPR001128	Family Cytochrome P450	PF00067	Cytochrome P450	0	2	5	4	1	0	3	0	0	15
OG0004179	IPR001128	Family Cytochrome P450	PF00067	Cytochrome P450	1	2	2	2	1	2	2	1	1	14
OG0004699	IPR001128	Family Cytochrome P450	PF00067	Cytochrome P450	1	1	1	2	2	3	1	2	1	14
OG0004813	IPR001128	Family Cytochrome P450	PF00067	Cytochrome P450	0	0	2	2	0	1	2	4	3	14
OG0004953	IPR001128	Family Cytochrome P450	PF00067	Cytochrome P450	1	1	1	5	1	2	1	0	1	13
OG0005317	IPR001128	Family Cytochrome P450	PF00067	Cytochrome P450	2	1	1	2	2	1	1	2	1	13
OG0005426	IPR001128	Family Cytochrome P450	PF00067	Cytochrome P450	1	1	1	2	2	2	1	1	2	13
OG0005524	IPR001128	Family Cytochrome P450	PF00067	Cytochrome P450	3	1	1	2	1	1	1	2	1	13
OG0005556	IPR001128	Family Cytochrome P450	PF00067	Cytochrome P450	1	1	0	6	1	0	3	1	0	13
OG0005655	IPR001128	Family Cytochrome P450	PF00067	Cytochrome P450	1	0	0	1	1	4	0	0	6	13
OG0005661	IPR001128	Family Cytochrome P450	PF00067	Cytochrome P450	1	2	1	1	1	3	1	1	2	13
OG0005701	IPR001128	Family Cytochrome P450	PF00067	Cytochrome P450	1	1	2	3	1	2	1	1	1	13
OG0005775	None	None	None	None	1	1	1	2	2	2	2	1	1	13
OG0005806	IPR001128	Family Cytochrome P450	PF00067	Cytochrome P450	0	6	1	1	0	3	1	0	1	13
OG0006193	IPR001128	Family Cytochrome P450	PF00067	Cytochrome P450	1	1	2	2	2	1	1	1	1	12
OG0006921	IPR001128	Family Cytochrome P450	PF00067	Cytochrome P450	2	1	1	2	1	2	1	1	1	12
OG0006922	IPR001128	Family Cytochrome P450	PF00067	Cytochrome P450	1	2	1	2	1	1	1	1	2	12
OG0007136	IPR001128	Family Cytochrome P450	PF00067	Cytochrome P450	0	4	0	1	2	3	0	0	2	12
OG0007185	IPR001128	Family Cytochrome P450	PF00067	Cytochrome P450	0	1	3	1	0	1	1	3	2	12
OG0007204	IPR001128	Family Cytochrome P450	PF00067	Cytochrome P450	0	0	7	1	0	2	2	0	0	12
OG0007217	IPR001128	Family Cytochrome P450	PF00067	Cytochrome P450	0	0	0	0	2	4	0	4	2	12
OG0008043	IPR001128	Family Cytochrome P450	PF00067	Cytochrome P450	1	1	1	1	1	3	1	1	1	11
OG0008222	IPR001128	Family Cytochrome P450	PF00067	Cytochrome P450	1	1	1	2	1	2	1	1	1	11
OG0008536	IPR001128	Family Cytochrome P450	PF00067	Cytochrome P450	2	1	1	0	1	3	0	3	0	11
OG0008537	IPR001128	Family Cytochrome P450	PF00067	Cytochrome P450	2	1	1	2	1	1	1	1	1	11
OG0008699	IPR001128	Family Cytochrome P450	PF00067	Cytochrome P450	1	1	1	2	2	1	1	1	1	11
OG0009592	IPR001128	Family Cytochrome P450	PF00067	Cytochrome P450	1	1	1	2	1	1	1	1	1	10
OG0009758	IPR001128	Family Cytochrome P450	PF00067	Cytochrome P450	1	1	1	2	1	1	1	1	1	10
OG0010399	IPR001128	Family Cytochrome P450	PF00067	Cytochrome P450	1	1	1	2	0	2	1	1	1	10
OG0010509	IPR001128	Family Cytochrome P450	PF00067	Cytochrome P450	0	1	2	2	2	1	2	0	0	10
OG0010698	IPR001128	Family Cytochrome P450	PF00067	Cytochrome P450	1	1	1	1	1	1	1	1	1	9
OG0010836	IPR001128	Family Cytochrome P450	PF00067	Cytochrome P450	1	1	1	1	1	2	1	0	1	9
OG0010982	IPR001128	Family Cytochrome P450	PF00067	Cytochrome P450	1	1	1	2	1	0	1	1	1	9
OG0011061	IPR001128	Family Cytochrome P450	PF00067	Cytochrome P450	1	1	1	1	1	1	1	1	1	9
OG0011192	IPR001128	Family Cytochrome P450	PF00067	Cytochrome P450	1	1	1	1	1	1	1	1	1	9
OG0011228	IPR001128	Family Cytochrome P450	PF00067	Cytochrome P450	1	1	1	1	1	1	1	1	1	9
OG0011310	IPR001128	Family Cytochrome P450	PF00067	Cytochrome P450	3	1	1	1	1	0	1	0	1	9
OG0011524	IPR001128	Family Cytochrome P450	PF00067	Cytochrome P450	1	1	1	1	1	1	1	1	1	9
OG0011570	IPR001128	Family Cytochrome P450	PF00067	Cytochrome P450	1	1	1	1	1	1	1	1	1	9
OG0011591	IPR001128	Family Cytochrome P450	PF00067	Cytochrome P450	1	1	1	1	1	1	1	1	1	9
OG0012190	IPR001128	Family Cytochrome P450	PF00067	Cytochrome P450	0	1	0	0	3	2	0	0	3	9
OG0012193	IPR001128	Family Cytochrome P450	PF00067	Cytochrome P450	0	1	1	2	1	1	1	1	1	9
OG0012313	IPR001128	Family Cytochrome P450	PF00067	Cytochrome P450	0	0	4	1	2	1	1	0	0	9
OG0012322	IPR001128	Family Cytochrome P450	PF00067	Cytochrome P450	0	0	2	3	1	0	2	0	1	9
OG0012559	IPR001128	Family Cytochrome P450	PF00067	Cytochrome P450	1	1	1	1	1	0	1	1	1	8
OG0012973	IPR001128	Family Cytochrome P450	PF00067	Cytochrome P450	0	1	1	1	1	1	1	1	1	8
OG0013003	IPR001128	Family Cytochrome P450	PF00067	Cytochrome P450	0	1	1	1	2	1	1	0	1	8
OG0013009	IPR001128	Family Cytochrome P450	PF00067	Cytochrome P450	0	1	2	1	1	0	1	1	1	8
OG0013018	IPR001128	Family Cytochrome P450	PF00067	Cytochrome P450	0	3	0	0	0	1	0	0	4	8
OG0013034	IPR001128	Family Cytochrome P450	PF00067	Cytochrome P450	0	1	1	0	1	1	1	1	2	8
OG0013210	IPR001128	Family Cytochrome P450	PF00067	Cytochrome P450	0	0	0	0	0	2	0	2	4	8
OG0013512	IPR001128	Family Cytochrome P450	PF00067	Cytochrome P450	0	1	0	0	4	0	0	1	1	7
OG0013868	None	None	None	None	1	2	0	0	0	0	0	0	3	6
OG0013980	IPR001128	Family Cytochrome P450	PF00067	Cytochrome P450	0	2	0	1	2	0	0	0	1	6
OG0014042	IPR001128	Family Cytochrome P450	PF00067	Cytochrome P450	0	2	0	0	1	0	1	1	1	6
OG0014119	IPR001128	Family Cytochrome P450	PF00067	Cytochrome P450	0	0	1	3	0	0	2	0	0	6
OG0014120	IPR001128	Family Cytochrome P450	PF00067	Cytochrome P450	0	0	2	1	0	1	0	0	2	6
OG0014251	IPR001128	Family Cytochrome P450	PF00067	Cytochrome P450	3	0	0	0	1	0	0	0	1	5
OG0014339	None	None	None	None	0	1	1	2	0	0	0	0	1	5
OG0014368	IPR001128	Family Cytochrome P450	PF00067	Cytochrome P450	0	3	0	2	0	0	0	0	0	5
OG0014532	IPR001128	Family Cytochrome P450	PF00067	Cytochrome P450	0	0	2	1	0	0	2	0	0	5
OG0014616	IPR001128	Family Cytochrome P450	PF00067	Cytochrome P450	0	0	0	2	0	0	3	0	0	5
OG0014634	IPR001128	Family Cytochrome P450	PF00067	Cytochrome P450	0	0	0	3	0	0	2	0	0	5
OG0014647	IPR001128	Family Cytochrome P450	PF00067	Cytochrome P450	0	0	0	0	4	1	0	0	0	5
OG0014806	IPR001128	Family Cytochrome P450	PF00067	Cytochrome P450	0	1	0	1	0	0	0	0	2	4
OG0014873	IPR001128	Family Cytochrome P450	PF00067	Cytochrome P450	0	1	0	0	1	1	1	0	0	4
OG0015024	IPR001128	Family Cytochrome P450	PF00067	Cytochrome P450	0	0	2	1	0	0	1	0	0	4
OG0015098	IPR001128	Family Cytochrome P450	PF00067	Cytochrome P450	0	0	0	3	0	0	0	0	1	4
OG0015227	IPR001128	Family Cytochrome P450	PF00067	Cytochrome P450	0	0	0	0	0	0	0	1	3	4
OG0015301	IPR001128	Family Cytochrome P450	PF00067	Cytochrome P450	1	0	0	0	0	1	0	0	1	3
OG0015311	IPR001128	Family Cytochrome P450	PF00067	Cytochrome P450	0	1	0	0	2	0	0	0	0	3
OG0015320	IPR001128	Family Cytochrome P450	PF00067	Cytochrome P450	0	1	0	0	0	0	0	0	2	3
OG0015321	IPR001128	Family Cytochrome P450	PF00067	Cytochrome P450	0	1	1	0	0	0	0	0	1	3
OG0015335	IPR001128	Family Cytochrome P450	PF00067	Cytochrome P450	0	2	0	0	1	0	0	0	0	3
OG0015381	IPR001128	Family Cytochrome P450	PF00067	Cytochrome P450	0	1	0	0	0	0	2	0	0	3
OG0015421	None	None	None	None	0	1	0	1	0	0	1	0	0	3
OG0015432	IPR001128	Family Cytochrome P450	PF00067	Cytochrome P450	0	1	0	0	0	1	1	0	0	3
OG0015459	IPR001128	Family Cytochrome P450	PF00067	Cytochrome P450	0	2	0	1	0	0	0	0	0	3
OG0015756	IPR001128	Family Cytochrome P450	PF00067	Cytochrome P450	0	0	0	1	0	0	2	0	0	3
OG0015860	IPR001128	Family Cytochrome P450	PF00067	Cytochrome P450	0	0	0	0	2	1	0	0	0	3
OG0015883	IPR001128	Family Cytochrome P450	PF00067	Cytochrome P450	0	0	0	0	2	0	0	1	0	3
OG0016189	IPR001128	Family Cytochrome P450	PF00067	Cytochrome P450	0	1	0	0	0	0	0	0	1	2
OG0016229	IPR001128	Family Cytochrome P450	PF00067	Cytochrome P450	0	1	1	0	0	0	0	0	0	2
OG0016313	IPR001128	Family Cytochrome P450	PF00067	Cytochrome P450	0	1	0	0	1	0	0	0	0	2
OG0016389	IPR001128	Family Cytochrome P450	PF00067	Cytochrome P450	0	0	1	0	0	1	0	0	0	2
OG0016531	IPR001128	Family Cytochrome P450	PF00067	Cytochrome P450	0	0	1	0	1	0	0	0	0	2
OG0016578	IPR001128	Family Cytochrome P450	PF00067	Cytochrome P450	0	0	0	1	0	1	0	0	0	2
OG0016641	IPR001128	Family Cytochrome P450	PF00067	Cytochrome P450	0	0	0	1	0	0	0	0	1	2
OG0016716	IPR001128	Family Cytochrome P450	PF00067	Cytochrome P450	0	0	0	1	0	0	1	0	0	2
OG0016930	IPR001128	Family Cytochrome P450	PF00067	Cytochrome P450	0	0	0	1	0	1	0	0	0	2
OG0017044	IPR001128	Family Cytochrome P450	PF00067	Cytochrome P450	0	0	0	0	1	0	0	0	1	2
OG0017166	IPR001128	Family Cytochrome P450	PF00067	Cytochrome P450	0	0	0	0	0	1	0	0	1	2
OG0017381	IPR001128	Family Cytochrome P450	PF00067	Cytochrome P450	0	0	0	0	0	0	0	0	2	2
OG0002269	IPR000719	Domain Protein kinase domain	PF00069	Protein kinase domain	2	2	2	4	1	4	3	1	1	20
OG0007155	IPR000719;IPR018392	Domain Protein kinase domain;Domain LysM domain	PF00069;PF01476	Protein kinase domain;LysM domain	0	1	1	3	2	1	2	1	1	12
OG0000434	IPR000719	Domain Protein kinase domain	PF00069	Protein kinase domain	3	6	4	5	3	6	4	2	5	38
OG0007992	IPR000719	Domain Protein kinase domain	PF00069	Protein kinase domain	1	1	1	2	1	1	2	1	1	11
OG0000001	None	None	None	None	10	26	32	73	28	36	56	16	15	292
OG0000020	None	None	None	None	14	23	24	9	3	19	27	2	7	128
OG0000059	IPR000719	Domain Protein kinase domain	PF00069	Protein kinase domain	1	21	6	20	8	10	17	6	4	93
OG0000123	None	None	None	None	13	23	2	5	2	11	7	3	2	68
OG0000144	IPR000719;IPR001480	Domain Protein kinase domain;Domain Bulb-type lectin domain	PF00069;PF01453	Protein kinase domain;D-mannose binding lectin	0	3	12	11	1	13	10	2	9	61
OG0000231	None	None	None	None	5	5	4	8	5	6	4	8	4	49
OG0000276	IPR000719	Domain Protein kinase domain	PF00069	Protein kinase domain	1	1	4	6	0	8	22	3	1	46
OG0000309	IPR000719	Domain Protein kinase domain	PF00069	Protein kinase domain	5	4	4	7	3	7	4	5	4	43
OG0000374	IPR000719	Domain Protein kinase domain	PF00069	Protein kinase domain	4	3	3	6	4	8	4	7	1	40
OG0000665	IPR000719	Domain Protein kinase domain	PF00069	Protein kinase domain	4	3	3	6	4	2	3	3	3	31
OG0000813	IPR000719	Domain Protein kinase domain	PF00069	Protein kinase domain	4	3	4	5	3	1	2	3	4	29
OG0000882	IPR000719	Domain Protein kinase domain	PF00069	Protein kinase domain	5	2	3	3	3	3	2	5	2	28
OG0000937	IPR000719	Domain Protein kinase domain	PF00069	Protein kinase domain	1	3	2	5	2	5	3	4	3	28
OG0000972	IPR000719	Domain Protein kinase domain	PF00069	Protein kinase domain	2	3	2	4	5	2	2	4	3	27
OG0000977	None	None	None	None	2	3	3	5	3	5	3	2	1	27
OG0000978	IPR000719;IPR017892	Domain Protein kinase domain;Domain Protein kinase, C-terminal	PF00069;PF00433	Protein kinase domain;Protein kinase C terminal domain	5	2	3	3	3	2	3	3	3	27
OG0001072	IPR000719	Domain Protein kinase domain	PF00069	Protein kinase domain	3	2	2	3	4	4	2	4	2	26
OG0001132	None	None	None	None	3	2	4	4	2	4	2	3	2	26
OG0001236	IPR000719	Domain Protein kinase domain	PF00069	Protein kinase domain	3	2	2	3	3	5	2	3	2	25
OG0001313	IPR001611;IPR000719;IPR013210	Repeat Leucine-rich repeat;Domain Protein kinase domain;Domain Leucine-rich repeat-containing N-terminal, plant-type	PF00069;PF08263	Protein kinase domain;Leucine rich repeat N-terminal domain	5	2	1	3	3	4	2	2	2	24
OG0001353	IPR000719;IPR004041	Domain Protein kinase domain;Domain NAF domain	PF00069;PF03822	Protein kinase domain;NAF domain	2	1	2	4	2	5	2	4	2	24
OG0001368	IPR000719	Domain Protein kinase domain	PF00069	Protein kinase domain	3	2	2	4	3	2	2	4	2	24
OG0001415	IPR000719	Domain Protein kinase domain	PF00069	Protein kinase domain	2	1	3	2	5	3	2	4	2	24
OG0001432	IPR000719;IPR024678	Domain Protein kinase domain;Domain Serine/threonine-protein kinase OSR1/WNK, CCT domain	PF00069;PF12202	Protein kinase domain;Oxidative-stress-responsive kinase 1 C-terminal domain	2	2	2	4	4	4	2	2	2	24
OG0001474	IPR000719	Domain Protein kinase domain	PF00069	Protein kinase domain	3	2	2	4	3	3	2	2	2	23
OG0001480	IPR000719	Domain Protein kinase domain	PF00069	Protein kinase domain	2	2	2	4	3	3	2	3	2	23
OG0001566	IPR000719	Domain Protein kinase domain	PF00069	Protein kinase domain	1	2	2	3	5	2	2	3	3	23
OG0001591	IPR000719	Domain Protein kinase domain	PF00069	Protein kinase domain	3	2	2	4	3	3	2	2	2	23
OG0001592	IPR000719	Domain Protein kinase domain	PF00069	Protein kinase domain	2	2	3	5	2	4	2	1	2	23
OG0001603	IPR000719	Domain Protein kinase domain	PF00069	Protein kinase domain	1	2	2	4	3	5	2	2	2	23
OG0001609	IPR000719	Domain Protein kinase domain	PF00069	Protein kinase domain	3	1	2	3	3	3	2	4	2	23
OG0001660	IPR000719	Domain Protein kinase domain	PF00069	Protein kinase domain	3	2	2	3	3	3	2	2	2	22
OG0001764	IPR000719	Domain Protein kinase domain	PF00069	Protein kinase domain	4	2	2	3	3	2	2	2	2	22
OG0001780	IPR000719	Domain Protein kinase domain	PF00069	Protein kinase domain	3	1	2	5	0	3	5	2	1	22
OG0001792	IPR000719	Domain Protein kinase domain	PF00069	Protein kinase domain	1	3	2	4	2	5	2	1	2	22
OG0001834	IPR000719	Domain Protein kinase domain	PF00069	Protein kinase domain	2	3	2	4	3	1	3	2	2	22
OG0001851	IPR000719	Domain Protein kinase domain	PF00069	Protein kinase domain	0	2	0	1	4	1	0	10	4	22
OG0001902	IPR000719	Domain Protein kinase domain	PF00069	Protein kinase domain	3	2	2	4	3	1	2	3	1	21
OG0001932	IPR000719	Domain Protein kinase domain	PF00069	Protein kinase domain	2	2	3	5	1	4	1	1	2	21
OG0001957	IPR000719	Domain Protein kinase domain	PF00069	Protein kinase domain	2	1	4	4	2	1	2	2	3	21
OG0001964	IPR000719	Domain Protein kinase domain	PF00069	Protein kinase domain	1	4	2	3	3	2	2	2	2	21
OG0001978	IPR000719;IPR006016	Domain Protein kinase domain;Domain UspA	PF00069;PF00582	Protein kinase domain;Universal stress protein family	3	2	2	4	2	2	2	2	2	21
OG0002054	IPR000719	Domain Protein kinase domain	PF00069	Protein kinase domain	3	2	2	3	3	3	2	2	1	21
OG0002103	IPR000719	Domain Protein kinase domain	PF00069;PF12330	Protein kinase domain;Haspin like kinase domain	4	2	2	3	2	3	2	2	0	20
OG0002115	IPR000719	Domain Protein kinase domain	PF00069	Protein kinase domain	4	2	2	3	1	1	2	3	2	20
OG0002121	IPR000719	Domain Protein kinase domain	PF00069	Protein kinase domain	3	2	1	2	2	5	2	2	1	20
OG0002170	IPR000719;IPR001480	Domain Protein kinase domain;Domain Bulb-type lectin domain	PF00069;PF01453	Protein kinase domain;D-mannose binding lectin	1	3	4	3	3	2	2	1	1	20
OG0002173	IPR000719	Domain Protein kinase domain	PF00069	Protein kinase domain	3	2	2	2	3	2	2	2	2	20
OG0002190	IPR000719	Domain Protein kinase domain	PF00069	Protein kinase domain	3	2	2	4	3	1	2	2	1	20
OG0002219	IPR000719	Domain Protein kinase domain	PF00069	Protein kinase domain	3	1	2	3	2	3	2	2	2	20
OG0002227	IPR000719	Domain Protein kinase domain	PF00069	Protein kinase domain	4	1	1	2	2	5	1	2	2	20
OG0002254	IPR000719	Domain Protein kinase domain	PF00069	Protein kinase domain	1	2	2	3	3	3	2	2	2	20
OG0002288	IPR013210;IPR000719;IPR001611	Domain Leucine-rich repeat-containing N-terminal, plant-type;Domain Protein kinase domain;Repeat Leucine-rich repeat	PF00069;PF08263	Protein kinase domain;Leucine rich repeat N-terminal domain	2	2	2	2	3	2	2	3	2	20
OG0002300	IPR000719	Domain Protein kinase domain	PF00069	Protein kinase domain	1	2	2	5	2	2	2	2	2	20
OG0002303	IPR000719	Domain Protein kinase domain	PF00069	Protein kinase domain	1	2	1	3	3	3	1	4	2	20
OG0002366	IPR000719	Domain Protein kinase domain	PF00069	Protein kinase domain	2	1	2	3	2	4	2	1	2	19
OG0002393	IPR000719	Domain Protein kinase domain	PF00069	Protein kinase domain	1	10	1	1	1	2	1	2	0	19
OG0002427	IPR000719	Domain Protein kinase domain	PF00069	Protein kinase domain	3	1	1	2	2	4	1	4	1	19
OG0002439	IPR000719	Domain Protein kinase domain	PF00069	Protein kinase domain	1	2	2	4	2	2	2	2	2	19
OG0002495	IPR000719	Domain Protein kinase domain	PF00069	Protein kinase domain	4	2	2	4	1	2	2	1	1	19
OG0002531	IPR000719	Domain Protein kinase domain	PF00069	Protein kinase domain	2	1	2	4	1	3	2	2	2	19
OG0002537	IPR000719	Domain Protein kinase domain	PF00069	Protein kinase domain	1	2	2	3	3	3	2	1	2	19
OG0002559	IPR000719	Domain Protein kinase domain	PF00069	Protein kinase domain	1	3	1	2	3	4	1	3	1	19
OG0002589	IPR000719	Domain Protein kinase domain	PF00069	Protein kinase domain	1	1	2	4	3	3	2	2	1	19
OG0002711	IPR000719	Domain Protein kinase domain	PF00069	Protein kinase domain	1	2	2	3	2	3	2	1	2	18
OG0002736	IPR000719	Domain Protein kinase domain	PF00069	Protein kinase domain	1	2	1	6	0	2	4	1	1	18
OG0002746	IPR000719	Domain Protein kinase domain	PF00069	Protein kinase domain	3	1	1	4	1	2	1	2	3	18
OG0002758	IPR000719	Domain Protein kinase domain	PF00069	Protein kinase domain	1	1	2	4	2	3	2	1	2	18
OG0002809	IPR000719	Domain Protein kinase domain	PF00069	Protein kinase domain	2	2	2	3	2	1	2	3	1	18
OG0002943	IPR000719;IPR013210	Domain Protein kinase domain;Domain Leucine-rich repeat-containing N-terminal, plant-type	PF00069;PF08263	Protein kinase domain;Leucine rich repeat N-terminal domain	2	1	1	4	3	2	1	2	1	17
OG0003042	IPR000719	Domain Protein kinase domain	PF00069	Protein kinase domain	2	1	3	4	2	1	2	1	1	17
OG0003143	IPR000719	Domain Protein kinase domain	PF00069	Protein kinase domain	1	1	2	3	1	3	3	2	1	17
OG0003168	IPR000719	Domain Protein kinase domain	PF00069	Protein kinase domain	1	1	1	3	1	2	1	2	5	17
OG0003186	IPR000719	Domain Protein kinase domain	PF00069	Protein kinase domain	1	2	2	2	3	1	2	2	2	17
OG0003189	IPR000719	Domain Protein kinase domain	PF00069	Protein kinase domain	0	2	2	4	1	3	2	2	1	17
OG0003207	IPR000719	Domain Protein kinase domain	PF00069	Protein kinase domain	0	1	2	5	2	2	2	2	1	17
OG0003251	IPR000719	Domain Protein kinase domain	PF00069	Protein kinase domain	1	2	3	3	1	1	3	1	1	16
OG0003261	IPR000719	Domain Protein kinase domain	PF00069	Protein kinase domain	2	1	1	2	2	4	1	2	1	16
OG0003281	IPR000719;IPR013210	Domain Protein kinase domain;Domain Leucine-rich repeat-containing N-terminal, plant-type	PF00069;PF08263	Protein kinase domain;Leucine rich repeat N-terminal domain	2	2	2	2	1	2	2	2	1	16
OG0003329	IPR000719;IPR001220	Domain Protein kinase domain;Domain Legume lectin domain	PF00069;PF00139	Protein kinase domain;Legume lectin domain	2	1	2	3	2	1	2	1	2	16
OG0003376	IPR000719	Domain Protein kinase domain	PF00069	Protein kinase domain	3	1	1	2	2	3	1	2	1	16
OG0003509	IPR000719	Domain Protein kinase domain	PF00069	Protein kinase domain	1	2	1	3	2	2	2	1	2	16
OG0003556	IPR000719	Domain Protein kinase domain	PF00069	Protein kinase domain	2	1	1	2	2	2	1	2	3	16
OG0003575	IPR000719	Domain Protein kinase domain	PF00069	Protein kinase domain	0	4	0	8	1	0	2	1	0	16
OG0003658	IPR000719	Domain Protein kinase domain	PF00069	Protein kinase domain	3	1	1	2	1	3	1	2	1	15
OG0003803	IPR000719	Domain Protein kinase domain	PF00069	Protein kinase domain	2	1	1	2	1	3	1	2	2	15
OG0003808	IPR000719	Domain Protein kinase domain	PF00069	Protein kinase domain	2	1	1	2	2	3	1	2	1	15
OG0003852	IPR000719	Domain Protein kinase domain	PF00069	Protein kinase domain	2	1	1	2	2	3	1	2	1	15
OG0003900	IPR000719	Domain Protein kinase domain	PF00069	Protein kinase domain	2	1	2	2	2	3	1	1	1	15
OG0003933	IPR000719;IPR001772;IPR015940	Domain Protein kinase domain;Domain Kinase associated domain 1 (KA1);Domain Ubiquitin-associated domain	PF00069;PF02149;PF00627	Protein kinase domain;Kinase associated domain 1;UBA/TS-N domain	2	1	1	2	2	3	1	2	1	15
OG0003947	IPR000719	Domain Protein kinase domain	PF00069	Protein kinase domain	2	2	1	2	2	2	1	2	1	15
OG0004023	IPR000719	Domain Protein kinase domain	PF00069	Protein kinase domain	2	1	1	1	2	3	1	2	2	15
OG0004085	IPR000719	Domain Protein kinase domain	PF00069	Protein kinase domain	0	1	2	2	1	4	3	1	1	15
OG0004094	IPR000719	Domain Protein kinase domain	PF00069	Protein kinase domain	0	2	2	3	2	1	2	1	2	15
OG0004253	IPR000719	Domain Protein kinase domain	PF00069	Protein kinase domain	1	1	1	2	2	4	1	1	1	14
OG0004305	IPR000719	Domain Protein kinase domain	PF00069	Protein kinase domain	1	1	2	3	1	2	1	1	2	14
OG0004358	IPR000719	Domain Protein kinase domain	PF00069	Protein kinase domain	2	1	1	2	2	2	1	2	1	14
OG0004425	IPR000719	Domain Protein kinase domain	PF00069	Protein kinase domain	3	1	1	2	2	2	1	1	1	14
OG0004439	IPR000719;IPR004041	Domain Protein kinase domain;Domain NAF domain	PF00069;PF03822	Protein kinase domain;NAF domain	2	1	1	2	1	3	1	2	1	14
OG0004585	IPR000719	Domain Protein kinase domain	PF00069	Protein kinase domain	1	1	1	3	2	2	1	2	1	14
OG0004703	IPR000719	Domain Protein kinase domain	PF00069	Protein kinase domain	1	1	1	2	2	2	1	3	1	14
OG0004722	IPR000719	Domain Protein kinase domain	PF00069	Protein kinase domain	2	1	1	1	3	2	1	1	2	14
OG0004816	IPR000719	Domain Protein kinase domain	PF00069	Protein kinase domain	0	0	4	7	0	0	2	0	1	14
OG0004851	IPR000719;IPR013210;IPR001611	Domain Protein kinase domain;Domain Leucine-rich repeat-containing N-terminal, plant-type;Repeat Leucine-rich repeat	PF00069;PF08263	Protein kinase domain;Leucine rich repeat N-terminal domain	1	1	1	2	2	3	1	1	1	13
OG0004889	IPR000719;IPR013210	Domain Protein kinase domain;Domain Leucine-rich repeat-containing N-terminal, plant-type	PF00069;PF08263	Protein kinase domain;Leucine rich repeat N-terminal domain	2	1	1	3	2	1	1	1	1	13
OG0004977	IPR000719	Domain Protein kinase domain	PF00069	Protein kinase domain	2	1	1	1	2	2	1	2	1	13
OG0004994	IPR000719	Domain Protein kinase domain	PF00069	Protein kinase domain	2	1	0	2	1	4	1	1	1	13
OG0005033	IPR000719	Domain Protein kinase domain	PF00069	Protein kinase domain	2	1	1	2	2	1	1	2	1	13
OG0005096	IPR000719;IPR004041	Domain Protein kinase domain;Domain NAF domain	PF00069;PF03822	Protein kinase domain;NAF domain	2	1	1	2	0	2	1	3	1	13
OG0005106	IPR000719	Domain Protein kinase domain	PF00069	Protein kinase domain	2	1	1	2	2	1	1	2	1	13
OG0005202	IPR000719	Domain Protein kinase domain	PF00069	Protein kinase domain	2	1	1	2	2	2	1	1	1	13
OG0005232	IPR013210;IPR000719	Domain Leucine-rich repeat-containing N-terminal, plant-type;Domain Protein kinase domain	PF08263;PF00069	Leucine rich repeat N-terminal domain;Protein kinase domain	2	2	1	2	1	2	1	1	1	13
OG0005237	IPR000719	Domain Protein kinase domain	PF00069	Protein kinase domain	2	1	1	2	1	2	1	2	1	13
OG0005339	IPR000719	Domain Protein kinase domain	PF00069	Protein kinase domain	2	1	1	2	2	2	1	1	1	13
OG0005342	IPR000719;IPR001480	Domain Protein kinase domain;Domain Bulb-type lectin domain	PF00069;PF01453	Protein kinase domain;D-mannose binding lectin	1	1	1	3	1	3	1	1	1	13
OG0005393	IPR000719	Domain Protein kinase domain	PF00069	Protein kinase domain	1	2	1	2	2	2	1	1	1	13
OG0005404	IPR000719	Domain Protein kinase domain	PF00069	Protein kinase domain	2	1	1	2	2	2	1	1	1	13
OG0005407	IPR000719	Domain Protein kinase domain	PF00069	Protein kinase domain	2	1	1	2	2	2	1	1	1	13
OG0005418	IPR000719	Domain Protein kinase domain	PF00069	Protein kinase domain	1	1	1	2	1	4	1	1	1	13
OG0005436	IPR000719	Domain Protein kinase domain	PF00069	Protein kinase domain	2	1	2	2	2	1	1	1	1	13
OG0005530	IPR000719	Domain Protein kinase domain	PF00069	Protein kinase domain	2	1	1	2	2	1	1	1	2	13
OG0005542	IPR000719;IPR024678	Domain Protein kinase domain;Domain Serine/threonine-protein kinase OSR1/WNK, CCT domain	PF00069;PF12202	Protein kinase domain;Oxidative-stress-responsive kinase 1 C-terminal domain	1	1	1	2	1	3	1	2	1	13
OG0005678	IPR000719	Domain Protein kinase domain	PF00069	Protein kinase domain	1	1	1	2	2	3	1	1	1	13
OG0005858	IPR000719	Domain Protein kinase domain	PF00069	Protein kinase domain	1	1	1	2	2	2	1	1	1	12
OG0005884	IPR000719	Domain Protein kinase domain	PF00069	Protein kinase domain	1	1	1	2	2	3	1	0	1	12
OG0005956	IPR000719;IPR013210;IPR001611	Domain Protein kinase domain;Domain Leucine-rich repeat-containing N-terminal, plant-type;Repeat Leucine-rich repeat	PF00069;PF08263;PF13855	Protein kinase domain;Leucine rich repeat N-terminal domain;Leucine rich repeat	2	1	1	1	2	2	1	1	1	12
OG0006070	IPR000719	Domain Protein kinase domain	PF00069	Protein kinase domain	1	1	1	2	2	1	1	2	1	12
OG0006224	IPR000719	Domain Protein kinase domain	PF00069	Protein kinase domain	2	1	1	2	2	1	1	1	1	12
OG0006264	IPR000719	Domain Protein kinase domain	PF00069	Protein kinase domain	2	1	1	2	2	2	1	1	0	12
OG0006297	IPR000719	Domain Protein kinase domain	PF00069	Protein kinase domain	1	0	1	2	2	3	1	1	1	12
OG0006298	IPR000719	Domain Protein kinase domain	PF00069	Protein kinase domain	2	1	1	2	1	1	1	2	1	12
OG0006372	IPR000719	Domain Protein kinase domain	PF00069	Protein kinase domain	2	1	1	2	1	2	1	1	1	12
OG0006378	None	None	None	None	1	1	1	2	2	2	1	1	1	12
OG0006389	IPR000719;IPR001611;IPR013210	Domain Protein kinase domain;Repeat Leucine-rich repeat;Domain Leucine-rich repeat-containing N-terminal, plant-type	PF00069;PF08263;PF13855	Protein kinase domain;Leucine rich repeat N-terminal domain;Leucine rich repeat	1	1	1	2	2	2	1	1	1	12
OG0006541	IPR000719	Domain Protein kinase domain	PF00069	Protein kinase domain	3	1	1	2	0	2	1	1	1	12
OG0006689	IPR000719	Domain Protein kinase domain	PF00069	Protein kinase domain	2	1	1	2	2	1	1	1	1	12
OG0006792	IPR000719	Domain Protein kinase domain	PF00069	Protein kinase domain	1	1	1	2	2	2	1	1	1	12
OG0006807	None	None	None	None	1	1	1	4	1	1	1	1	1	12
OG0006835	IPR000719	Domain Protein kinase domain	PF00069	Protein kinase domain	2	1	1	1	1	3	1	1	1	12
OG0006935	IPR000719	Domain Protein kinase domain	PF00069	Protein kinase domain	1	1	1	2	2	2	1	1	1	12
OG0007003	None	None	None	None	1	1	1	2	2	1	2	1	1	12
OG0007016	IPR000719	Domain Protein kinase domain	PF00069	Protein kinase domain	1	1	1	2	1	3	1	1	1	12
OG0007054	IPR000719	Domain Protein kinase domain	PF00069	Protein kinase domain	1	1	1	2	2	2	1	1	1	12
OG0007064	IPR000719;IPR013210	Domain Protein kinase domain;Domain Leucine-rich repeat-containing N-terminal, plant-type	PF00069;PF08263	Protein kinase domain;Leucine rich repeat N-terminal domain	1	1	1	2	2	2	1	1	1	12
OG0007101	IPR001611;IPR013210;IPR000719	Repeat Leucine-rich repeat;Domain Leucine-rich repeat-containing N-terminal, plant-type;Domain Protein kinase domain	PF08263;PF00069	Leucine rich repeat N-terminal domain;Protein kinase domain	1	1	1	1	1	2	3	1	1	12
OG0007176	IPR000719	Domain Protein kinase domain	PF00069	Protein kinase domain	0	2	1	3	1	0	1	3	1	12
OG0007184	IPR001611;IPR013210;IPR000719	Repeat Leucine-rich repeat;Domain Leucine-rich repeat-containing N-terminal, plant-type;Domain Protein kinase domain	PF00069;PF08263;PF00560	Protein kinase domain;Leucine rich repeat N-terminal domain;Leucine Rich Repeat	0	1	1	2	3	3	1	0	1	12
OG0007410	None	None	None	None	1	1	1	2	1	1	1	2	1	11
OG0007448	IPR000719	Domain Protein kinase domain	PF00069	Protein kinase domain	1	1	2	1	2	1	1	1	1	11
OG0007455	IPR000719	Domain Protein kinase domain	PF00069	Protein kinase domain	2	0	1	1	2	2	1	1	1	11
OG0007476	IPR013210;IPR000719	Domain Leucine-rich repeat-containing N-terminal, plant-type;Domain Protein kinase domain	PF08263;PF00069	Leucine rich repeat N-terminal domain;Protein kinase domain	1	1	1	1	1	3	1	1	1	11
OG0007477	IPR000719	Domain Protein kinase domain	PF00069	Protein kinase domain	1	1	1	2	1	2	1	1	1	11
OG0007546	IPR000719	Domain Protein kinase domain	PF00069	Protein kinase domain	1	1	1	2	2	1	1	1	1	11
OG0007734	IPR000719;IPR004041	Domain Protein kinase domain;Domain NAF domain	PF00069;PF03822	Protein kinase domain;NAF domain	1	1	1	2	2	1	1	1	1	11
OG0007763	IPR000719	Domain Protein kinase domain	PF00069	Protein kinase domain	2	1	1	2	1	1	1	1	1	11
OG0007832	IPR000719	Domain Protein kinase domain	PF00069	Protein kinase domain	2	1	1	2	2	0	1	1	1	11
OG0007834	IPR000719	Domain Protein kinase domain	PF00069	Protein kinase domain	1	1	1	1	2	2	1	1	1	11
OG0007951	IPR000719	Domain Protein kinase domain	PF00069	Protein kinase domain	2	1	1	2	0	2	1	1	1	11
OG0007960	IPR000719	Domain Protein kinase domain	PF00069	Protein kinase domain	1	1	1	2	1	2	1	1	1	11
OG0007961	IPR000719	Domain Protein kinase domain	PF00069	Protein kinase domain	1	1	1	2	2	1	1	1	1	11
OG0008009	IPR000719	Domain Protein kinase domain	PF00069	Protein kinase domain	1	1	1	2	2	1	1	1	1	11
OG0008074	IPR000719	Domain Protein kinase domain	PF00069	Protein kinase domain	1	1	1	1	2	1	1	2	1	11
OG0008083	IPR000719	Domain Protein kinase domain	PF00069	Protein kinase domain	2	1	1	1	2	1	1	1	1	11
OG0008429	IPR000719;IPR001220	Domain Protein kinase domain;Domain Legume lectin domain	PF00069;PF00139	Protein kinase domain;Legume lectin domain	1	1	0	2	1	0	1	1	4	11
OG0008489	IPR000719	Domain Protein kinase domain	PF00069	Protein kinase domain	1	1	1	1	2	1	1	2	1	11
OG0008508	IPR000719	Domain Protein kinase domain	PF00069	Protein kinase domain	1	1	1	2	2	1	1	1	1	11
OG0008526	None	None	None	None	1	1	1	2	1	2	1	1	1	11
OG0008575	IPR000719	Domain Protein kinase domain	PF00069	Protein kinase domain	1	1	1	2	2	0	2	1	1	11
OG0008631	IPR000719	Domain Protein kinase domain	PF00069	Protein kinase domain	1	1	1	2	2	1	1	1	1	11
OG0008646	None	None	None	None	1	1	1	1	2	2	1	1	1	11
OG0008680	IPR000719	Domain Protein kinase domain	PF00069	Protein kinase domain	1	1	1	2	1	2	1	1	1	11
OG0008733	IPR000719;IPR004041	Domain Protein kinase domain;Domain NAF domain	PF00069;PF03822	Protein kinase domain;NAF domain	1	1	1	2	2	1	1	1	1	11
OG0008763	IPR000719	Domain Protein kinase domain	PF00069	Protein kinase domain	1	1	1	2	1	1	1	2	1	11
OG0008831	None	None	None	None	0	1	1	2	2	1	1	2	1	11
OG0008845	IPR000719	Domain Protein kinase domain	PF00069	Protein kinase domain	0	1	1	2	1	2	1	2	1	11
OG0008893	IPR000719	Domain Protein kinase domain	PF00069	Protein kinase domain	0	0	0	0	0	7	0	3	1	11
OG0009007	IPR000719	Domain Protein kinase domain	PF00069	Protein kinase domain	1	1	1	2	2	0	1	1	1	10
OG0009023	IPR000719	Domain Protein kinase domain	PF00069	Protein kinase domain	1	1	1	1	1	2	1	1	1	10
OG0009054	IPR000719;IPR013212	Domain Protein kinase domain;Domain Mad3/Bub1 homology region 1	PF00069;PF08311	Protein kinase domain;Mad3/BUB1 homology region 1	1	1	1	1	1	1	2	1	1	10
OG0009185	IPR000719	Domain Protein kinase domain	PF00069	Protein kinase domain	1	1	1	2	2	0	1	1	1	10
OG0009238	IPR000719	Domain Protein kinase domain	PF00069	Protein kinase domain	1	1	1	2	1	1	1	1	1	10
OG0009407	IPR000719	Domain Protein kinase domain	PF00069	Protein kinase domain	1	1	1	2	1	1	1	1	1	10
OG0009417	IPR000719	Domain Protein kinase domain	PF00069	Protein kinase domain	1	1	1	1	1	2	1	1	1	10
OG0009555	IPR000719	Domain Protein kinase domain	PF00069	Protein kinase domain	1	1	1	1	2	1	1	1	1	10
OG0009556	IPR000719	Domain Protein kinase domain	PF00069	Protein kinase domain	1	1	0	2	1	1	2	1	1	10
OG0009648	IPR000719;IPR013210	Domain Protein kinase domain;Domain Leucine-rich repeat-containing N-terminal, plant-type	PF00069;PF08263	Protein kinase domain;Leucine rich repeat N-terminal domain	1	1	1	2	1	0	1	2	1	10
OG0009711	IPR000719	Domain Protein kinase domain	PF00069	Protein kinase domain	2	1	1	2	0	1	1	1	1	10
OG0009776	IPR000719	Domain Protein kinase domain	PF00069	Protein kinase domain	1	1	1	1	1	1	1	1	2	10
OG0010280	IPR000719	Domain Protein kinase domain	PF00069	Protein kinase domain	1	1	1	2	2	0	1	1	1	10
OG0010296	IPR000719	Domain Protein kinase domain	PF00069	Protein kinase domain	1	1	1	2	1	1	1	1	1	10
OG0010335	IPR000719	Domain Protein kinase domain	PF00069	Protein kinase domain	1	1	1	1	2	1	1	1	1	10
OG0010508	IPR000719	Domain Protein kinase domain	PF00069	Protein kinase domain	0	1	1	2	1	2	1	1	1	10
OG0010628	IPR000719	Domain Protein kinase domain	PF00069	Protein kinase domain	0	0	0	0	0	2	0	8	0	10
OG0011229	IPR000719	Domain Protein kinase domain	PF00069	Protein kinase domain	1	1	1	1	1	1	1	1	1	9
OG0011302	IPR000719	Domain Protein kinase domain	PF00069	Protein kinase domain	1	1	1	1	2	1	1	0	1	9
OG0011395	IPR000719	Domain Protein kinase domain	PF00069	Protein kinase domain	1	1	1	1	1	1	1	1	1	9
OG0011881	IPR013210;IPR000719	Domain Leucine-rich repeat-containing N-terminal, plant-type;Domain Protein kinase domain	PF00069;PF08263	Protein kinase domain;Leucine rich repeat N-terminal domain	1	1	1	2	1	0	1	1	1	9
OG0011947	IPR000719	Domain Protein kinase domain	PF00069	Protein kinase domain	1	1	1	2	1	0	1	1	1	9
OG0012083	IPR000719	Domain Protein kinase domain	PF00069	Protein kinase domain	1	1	1	2	0	1	1	1	1	9
OG0012111	IPR000719	Domain Protein kinase domain	PF00069	Protein kinase domain	1	1	1	1	1	1	1	1	1	9
OG0012171	None	None	None	None	0	8	0	0	1	0	0	0	0	9
OG0012259	IPR000719	Domain Protein kinase domain	PF00069	Protein kinase domain	0	1	1	2	0	2	1	1	1	9
OG0012263	IPR000719	Domain Protein kinase domain	PF00069	Protein kinase domain	0	1	1	2	1	1	1	1	1	9
OG0012366	IPR000719;IPR018392	Domain Protein kinase domain;Domain LysM domain	PF00069;PF01476	Protein kinase domain;LysM domain	1	1	2	0	0	2	1	0	1	8
OG0012438	IPR000719	Domain Protein kinase domain	PF00069	Protein kinase domain	2	1	1	2	1	0	1	0	0	8
OG0012819	IPR000719	Domain Protein kinase domain	PF00069	Protein kinase domain	1	1	1	1	2	0	1	0	1	8
OG0012833	IPR000719	Domain Protein kinase domain	PF00069	Protein kinase domain	1	1	1	2	1	0	1	0	1	8
OG0012836	IPR000719	Domain Protein kinase domain	PF00069	Protein kinase domain	1	1	0	2	1	0	1	1	1	8
OG0012916	None	None	None	None	1	1	0	2	1	1	1	0	1	8
OG0012991	IPR000719;IPR000858	Domain Protein kinase domain;Domain S-locus glycoprotein domain	PF00069;PF00954	Protein kinase domain;S-locus glycoprotein domain	0	1	1	1	1	1	1	1	1	8
OG0013013	IPR000719	Domain Protein kinase domain	PF00069	Protein kinase domain	0	1	1	1	1	1	1	1	1	8
OG0013016	IPR000719;IPR001611	Domain Protein kinase domain;Repeat Leucine-rich repeat	PF00069	Protein kinase domain	0	1	1	1	1	2	1	1	0	8
OG0013052	IPR000719	Domain Protein kinase domain	PF00069	Protein kinase domain	0	1	1	2	0	1	1	1	1	8
OG0013064	IPR000719;IPR001220	Domain Protein kinase domain;Domain Legume lectin domain	PF00069;PF00139	Protein kinase domain;Legume lectin domain	0	1	1	1	1	1	1	1	1	8
OG0013122	IPR000719	Domain Protein kinase domain	PF00069	Protein kinase domain	0	1	1	2	0	1	1	1	1	8
OG0013131	IPR000719	Domain Protein kinase domain	PF00069	Protein kinase domain	0	1	1	1	1	1	1	1	1	8
OG0013136	IPR017892;IPR000719	Domain Protein kinase, C-terminal;Domain Protein kinase domain	PF00069;PF00433	Protein kinase domain;Protein kinase C terminal domain	0	1	1	1	1	1	1	1	1	8
OG0013207	IPR000719	Domain Protein kinase domain	PF00069	Protein kinase domain	0	0	0	1	0	2	0	3	2	8
OG0013277	IPR000719	Domain Protein kinase domain	PF00069	Protein kinase domain	1	1	1	1	1	0	1	0	1	7
OG0013555	IPR000719	Domain Protein kinase domain	PF00069	Protein kinase domain	0	1	1	1	1	0	1	1	1	7
OG0013559	IPR000719	Domain Protein kinase domain	PF00069	Protein kinase domain	0	1	1	1	1	1	1	1	0	7
OG0013563	IPR000719	Domain Protein kinase domain	PF00069	Protein kinase domain	0	1	1	2	1	0	1	0	1	7
OG0013679	IPR000719;IPR002048	Domain Protein kinase domain;Domain EF-hand domain	PF00069;PF13202;PF13499	Protein kinase domain;EF hand;EF-hand domain pair	0	1	1	1	1	1	0	1	1	7
OG0013803	IPR000719	Domain Protein kinase domain	PF00069	Protein kinase domain	1	1	0	0	1	1	0	2	0	6
OG0013870	IPR000719	Domain Protein kinase domain	PF00069	Protein kinase domain	1	1	0	0	1	1	0	1	1	6
OG0014078	IPR000719	Domain Protein kinase domain	PF00069	Protein kinase domain	0	1	0	0	1	2	0	1	1	6
OG0014127	IPR000719	Domain Protein kinase domain	PF00069	Protein kinase domain	0	0	1	1	0	0	1	0	3	6
OG0014174	None	None	None	None	0	0	3	1	0	0	2	0	0	6
OG0014377	IPR000719	Domain Protein kinase domain	PF00069	Protein kinase domain	0	1	0	1	0	2	0	0	1	5
OG0014382	IPR000719	Domain Protein kinase domain	PF00069	Protein kinase domain	0	2	1	0	0	0	1	0	1	5
OG0014398	IPR000719;IPR001480	Domain Protein kinase domain;Domain Bulb-type lectin domain	PF00069;PF01453	Protein kinase domain;D-mannose binding lectin	0	2	0	0	0	0	0	2	1	5
OG0014403	IPR000719	Domain Protein kinase domain	PF00069	Protein kinase domain	0	3	0	0	2	0	0	0	0	5
OG0014500	IPR000719	Domain Protein kinase domain	PF00069	Protein kinase domain	0	0	1	3	0	0	1	0	0	5
OG0014558	IPR000719	Domain Protein kinase domain	PF00069	Protein kinase domain	0	0	1	2	0	0	1	0	1	5
OG0014624	None	None	None	None	0	0	0	1	0	1	0	3	0	5
OG0014711	None	None	None	None	1	0	3	0	0	0	0	0	0	4
OG0014734	IPR000719	Domain Protein kinase domain	PF00069	Protein kinase domain	1	1	1	0	0	0	1	0	0	4
OG0014814	None	None	None	None	0	2	1	0	0	0	0	1	0	4
OG0015023	None	None	None	None	0	0	1	2	0	0	0	0	1	4
OG0015079	IPR000719	Domain Protein kinase domain	PF00069	Protein kinase domain	0	0	1	2	0	0	1	0	0	4
OG0015104	IPR000719	Domain Protein kinase domain	PF00069	Protein kinase domain	0	0	0	2	1	1	0	0	0	4
OG0015207	None	None	None	None	0	0	0	0	0	1	0	0	3	4
OG0015224	None	None	None	None	0	0	0	0	0	0	3	1	0	4
OG0015302	IPR000719	Domain Protein kinase domain	PF00069	Protein kinase domain	1	1	0	0	1	0	0	0	0	3
OG0015351	None	None	None	None	0	1	0	1	0	1	0	0	0	3
OG0015357	IPR000719	Domain Protein kinase domain	PF00069	Protein kinase domain	0	2	0	0	1	0	0	0	0	3
OG0015372	IPR000719	Domain Protein kinase domain	PF00069	Protein kinase domain	0	1	0	0	2	0	0	0	0	3
OG0015401	None	None	None	None	0	1	0	0	1	0	0	0	1	3
OG0015455	IPR001611;IPR013210;IPR000719	Repeat Leucine-rich repeat;Domain Leucine-rich repeat-containing N-terminal, plant-type;Domain Protein kinase domain	PF00069;PF08263	Protein kinase domain;Leucine rich repeat N-terminal domain	0	1	0	0	2	0	0	0	0	3
OG0015486	None	None	None	None	0	0	1	0	0	1	0	0	1	3
OG0015526	IPR000719	Domain Protein kinase domain	PF00069	Protein kinase domain	0	0	1	1	0	0	1	0	0	3
OG0015674	None	None	None	None	0	0	1	1	0	0	1	0	0	3
OG0015716	IPR000719	Domain Protein kinase domain	PF00069	Protein kinase domain	0	0	0	2	0	1	0	0	0	3
OG0015830	IPR000719	Domain Protein kinase domain	PF00069	Protein kinase domain	0	0	0	2	0	0	1	0	0	3
OG0015862	None	None	None	None	0	0	0	0	2	1	0	0	0	3
OG0015967	IPR000719	Domain Protein kinase domain	PF00069	Protein kinase domain	0	0	0	0	0	2	0	1	0	3
OG0016087	IPR000719	Domain Protein kinase domain	PF00069	Protein kinase domain	1	0	0	0	0	0	0	0	1	2
OG0016302	IPR000719	Domain Protein kinase domain	PF00069	Protein kinase domain	0	1	0	0	1	0	0	0	0	2
OG0016305	IPR000719	Domain Protein kinase domain	PF00069	Protein kinase domain	0	1	0	0	0	0	0	1	0	2
OG0016321	IPR000719	Domain Protein kinase domain	PF00069	Protein kinase domain	0	1	0	0	0	1	0	0	0	2
OG0016325	IPR000719	Domain Protein kinase domain	PF00069	Protein kinase domain	0	1	0	0	0	0	1	0	0	2
OG0016332	IPR000719	Domain Protein kinase domain	PF00069	Protein kinase domain	0	1	0	0	0	0	0	0	1	2
OG0016337	IPR001611;IPR013210;IPR000719	Repeat Leucine-rich repeat;Domain Leucine-rich repeat-containing N-terminal, plant-type;Domain Protein kinase domain	PF00069;PF08263	Protein kinase domain;Leucine rich repeat N-terminal domain	0	1	0	0	0	1	0	0	0	2
OG0016374	IPR000719	Domain Protein kinase domain	PF00069	Protein kinase domain	0	1	0	0	0	0	0	1	0	2
OG0016467	IPR000719	Domain Protein kinase domain	PF00069	Protein kinase domain	0	0	2	0	0	0	0	0	0	2
OG0016526	IPR000719	Domain Protein kinase domain	PF00069	Protein kinase domain	0	0	1	0	0	0	1	0	0	2
OG0016599	IPR000719	Domain Protein kinase domain	PF00069	Protein kinase domain	0	0	0	1	0	1	0	0	0	2
OG0016611	IPR000719	Domain Protein kinase domain	PF00069	Protein kinase domain	0	0	0	1	0	1	0	0	0	2
OG0016699	IPR000719	Domain Protein kinase domain	PF00069	Protein kinase domain	0	0	0	1	0	1	0	0	0	2
OG0016780	None	None	None	None	0	0	0	1	0	1	0	0	0	2
OG0016960	IPR000719	Domain Protein kinase domain	PF00069	Protein kinase domain	0	0	0	0	1	1	0	0	0	2
OG0016992	IPR000719	Domain Protein kinase domain	PF00069	Protein kinase domain	0	0	0	0	1	1	0	0	0	2
OG0017017	None	None	None	None	0	0	0	0	1	1	0	0	0	2
OG0017019	IPR000719	Domain Protein kinase domain	PF00069	Protein kinase domain	0	0	0	0	1	1	0	0	0	2
OG0000128	IPR001806	Family Small GTPase	PF00071	Ras family	10	6	6	8	8	9	5	7	7	66
OG0000161	IPR001806	Family Small GTPase	PF00071	Ras family	9	3	5	13	8	5	5	7	3	58
OG0000819	IPR001806	Family Small GTPase	PF00071	Ras family	4	4	3	4	1	2	3	4	4	29
OG0001050	IPR001806	Family Small GTPase	PF00071	Ras family	3	3	2	4	3	3	2	3	3	26
OG0001148	IPR001806	Family Small GTPase	PF00071	Ras family	3	2	2	5	3	2	3	3	3	26
OG0001252	IPR001806	Family Small GTPase	PF00071	Ras family	3	1	2	3	4	5	2	4	1	25
OG0001375	IPR001806	Family Small GTPase	PF00071	Ras family	3	3	1	4	4	2	2	3	2	24
OG0001623	IPR001806	Family Small GTPase	PF00071	Ras family	2	2	2	4	3	3	2	3	2	23
OG0001655	IPR001806	Family Small GTPase	PF00071	Ras family	3	2	2	2	3	4	2	3	1	22
OG0001823	IPR001806;IPR013567;IPR013566	Family Small GTPase;Domain EF hand associated, type-2;Domain EF hand associated, type-1	PF00071;PF08356;PF08355	Ras family;EF hand associated;EF hand associated	3	2	2	4	2	3	2	2	2	22
OG0001923	IPR001806	Family Small GTPase	PF00071	Ras family	2	2	2	4	2	1	2	4	2	21
OG0002026	IPR001806	Family Small GTPase	PF00071	Ras family	4	2	2	4	1	3	2	2	1	21
OG0002302	IPR001806	Family Small GTPase	PF00071	Ras family	2	2	1	4	1	3	2	3	2	20
OG0003397	IPR001806	Family Small GTPase	PF00071	Ras family	1	2	1	4	3	1	2	1	1	16
OG0003774	IPR001806	Family Small GTPase	PF00071	Ras family	2	1	2	2	1	2	2	1	2	15
OG0003787	IPR001806	Family Small GTPase	PF00071	Ras family	2	1	1	2	3	1	1	3	1	15
OG0004496	IPR001806	Family Small GTPase	PF00071	Ras family	1	1	1	2	2	3	1	2	1	14
OG0004794	None	None	None	None	0	1	1	3	2	3	1	1	2	14
OG0005139	IPR001806	Family Small GTPase	PF00071	Ras family	1	1	1	2	2	2	1	2	1	13
OG0005160	IPR001806	Family Small GTPase	PF00071	Ras family	2	1	1	2	2	1	1	2	1	13
OG0005700	IPR001806	Family Small GTPase	PF00071	Ras family	1	1	1	2	2	2	1	1	2	13
OG0005807	IPR001806	Family Small GTPase	PF00071	Ras family	0	2	2	3	2	0	2	0	2	13
OG0006352	IPR001806	Family Small GTPase	PF00071	Ras family	1	2	1	2	2	1	1	1	1	12
OG0006395	IPR001806	Family Small GTPase	PF00071	Ras family	2	1	1	2	1	2	1	1	1	12
OG0006952	IPR001806	Family Small GTPase	PF00071	Ras family	1	1	1	2	2	2	1	2	0	12
OG0007127	IPR001806	Family Small GTPase	PF00071	Ras family	1	1	1	1	2	2	1	2	1	12
OG0009981	IPR001806	Family Small GTPase	PF00071	Ras family	1	1	1	2	2	0	0	3	0	10
OG0010112	IPR001806	Family Small GTPase	PF00071	Ras family	1	1	1	2	1	1	1	1	1	10
OG0011741	IPR001806	Family Small GTPase	PF00071	Ras family	1	0	1	2	0	2	1	1	1	9
OG0013750	None	None	None	None	0	0	1	1	1	3	1	0	0	7
OG0014810	IPR001806	Family Small GTPase	PF00071	Ras family	0	1	0	0	1	2	0	0	0	4
OG0015517	IPR001806	Family Small GTPase	PF00071	Ras family	0	0	1	1	0	0	1	0	0	3
OG0015816	IPR001806	Family Small GTPase	PF00071	Ras family	0	0	0	1	0	2	0	0	0	3
OG0015854	IPR001806	Family Small GTPase	PF00071	Ras family	0	0	0	0	1	1	0	1	0	3
OG0016581	IPR001806	Family Small GTPase	PF00071	Ras family	0	0	0	1	0	1	0	0	0	2
OG0016643	IPR001806	Family Small GTPase	PF00071	Ras family	0	0	0	1	0	1	0	0	0	2
OG0016704	IPR001806	Family Small GTPase	PF00071	Ras family	0	0	0	1	0	1	0	0	0	2
OG0016964	IPR001806	Family Small GTPase	PF00071	Ras family	0	0	0	0	1	1	0	0	0	2
OG0017024	IPR001806	Family Small GTPase	PF00071	Ras family	0	0	0	0	1	1	0	0	0	2
OG0017188	IPR001806	Family Small GTPase	PF00071	Ras family	0	0	0	0	0	1	0	0	1	2
OG0001335	IPR001789	Domain Signal transduction response regulator, receiver domain	PF00072	Response regulator receiver domain	3	3	3	3	4	2	2	2	2	24
OG0003839	IPR001789;IPR001005	Domain Signal transduction response regulator, receiver domain;Domain SANT/Myb domain	PF00072;PF00249	Response regulator receiver domain;Myb-like DNA-binding domain	1	2	1	3	1	2	1	1	3	15
OG0004093	IPR001789	Domain Signal transduction response regulator, receiver domain	PF00072	Response regulator receiver domain	0	2	1	2	0	1	2	5	2	15
OG0012657	None	None	None	None	1	1	1	2	1	0	1	0	1	8
OG0014913	IPR001789;IPR001005	Domain Signal transduction response regulator, receiver domain;Domain SANT/Myb domain	PF00072;PF00249	Response regulator receiver domain;Myb-like DNA-binding domain	0	1	1	1	0	0	1	0	0	4
OG0000393	IPR001789	Domain Signal transduction response regulator, receiver domain	PF00072	Response regulator receiver domain	3	3	3	5	3	8	3	3	8	39
OG0000824	IPR001789	Domain Signal transduction response regulator, receiver domain	PF00072	Response regulator receiver domain	2	4	2	5	4	5	1	3	3	29
OG0001115	IPR001789	Domain Signal transduction response regulator, receiver domain	PF00072	Response regulator receiver domain	6	2	2	4	1	5	2	2	2	26
OG0001275	IPR001789;IPR003018	Domain Signal transduction response regulator, receiver domain;Domain GAF domain	PF00072;PF01590	Response regulator receiver domain;GAF domain	2	2	2	4	3	4	2	4	2	25
OG0002670	IPR001789;IPR003594	Domain Signal transduction response regulator, receiver domain;Domain Histidine kinase/HSP90-like ATPase	PF00072;PF02518	Response regulator receiver domain;Histidine kinase-, DNA gyrase B-, and HSP90-like ATPase	1	2	2	3	1	4	3	1	1	18
OG0002872	IPR001789	Domain Signal transduction response regulator, receiver domain	PF00072	Response regulator receiver domain	2	3	3	2	1	2	1	1	3	18
OG0003624	IPR001789	Domain Signal transduction response regulator, receiver domain	PF00072	Response regulator receiver domain	1	2	2	2	2	2	1	2	1	15
OG0004754	IPR010402;IPR001789	Domain CCT domain;Domain Signal transduction response regulator, receiver domain	PF00072;PF06203	Response regulator receiver domain;CCT motif	1	1	1	2	2	2	2	2	1	14
OG0004913	IPR001789	Domain Signal transduction response regulator, receiver domain	PF00072	Response regulator receiver domain	2	1	1	2	2	1	1	2	1	13
OG0013722	None	None	None	None	0	0	1	1	0	2	1	0	2	7
OG0013778	None	None	None	None	0	0	0	0	0	0	0	7	0	7
OG0014577	IPR001789	Domain Signal transduction response regulator, receiver domain	PF00072	Response regulator receiver domain	0	0	1	2	0	0	2	0	0	5
OG0016047	IPR001789	Domain Signal transduction response regulator, receiver domain	PF00072	Response regulator receiver domain	2	0	0	0	0	0	0	0	0	2
OG0016733	IPR001789	Domain Signal transduction response regulator, receiver domain	PF00072	Response regulator receiver domain	0	0	0	1	0	1	0	0	0	2
OG0014561	IPR000504	Domain RNA recognition motif domain	PF00076	RNA recognition motif. (a.k.a. RRM, RBD, or RNP domain)	0	0	1	1	1	0	1	0	1	5
OG0005667	IPR000504;IPR000061;IPR013170	Domain RNA recognition motif domain;Domain SWAP/Surp;Domain mRNA splicing factor Cwf21 domain	PF00076;PF01805;PF08312	RNA recognition motif. (a.k.a. RRM, RBD, or RNP domain);Surp module;cwf21 domain	2	1	1	2	2	2	1	1	1	13
OG0008207	IPR000504	Domain RNA recognition motif domain	PF00076;PF17780	RNA recognition motif. (a.k.a. RRM, RBD, or RNP domain);OCRE domain	1	1	1	2	1	2	1	1	1	11
OG0000403	IPR000504	Domain RNA recognition motif domain	PF00076	RNA recognition motif. (a.k.a. RRM, RBD, or RNP domain)	4	3	3	6	4	8	3	6	2	39
OG0000411	IPR000504;IPR000571	Domain RNA recognition motif domain;Domain Zinc finger, CCCH-type	PF00076;PF00642	RNA recognition motif. (a.k.a. RRM, RBD, or RNP domain);Zinc finger C-x8-C-x5-C-x3-H type (and similar)	5	3	3	8	3	5	3	7	2	39
OG0000667	IPR000504	Domain RNA recognition motif domain	PF00076	RNA recognition motif. (a.k.a. RRM, RBD, or RNP domain)	4	2	3	4	4	3	3	5	3	31
OG0000689	IPR000504	Domain RNA recognition motif domain	PF00076	RNA recognition motif. (a.k.a. RRM, RBD, or RNP domain)	3	2	3	6	3	3	3	4	4	31
OG0000772	IPR000504	Domain RNA recognition motif domain	PF00076	RNA recognition motif. (a.k.a. RRM, RBD, or RNP domain)	3	3	2	4	3	7	2	4	2	30
OG0000807	IPR000504	Domain RNA recognition motif domain	PF00076	RNA recognition motif. (a.k.a. RRM, RBD, or RNP domain)	3	3	3	6	3	3	3	2	3	29
OG0000883	IPR000504	Domain RNA recognition motif domain	PF00076	RNA recognition motif. (a.k.a. RRM, RBD, or RNP domain)	2	3	3	4	2	5	3	3	3	28
OG0000930	IPR000504	Domain RNA recognition motif domain	PF00076	RNA recognition motif. (a.k.a. RRM, RBD, or RNP domain)	2	2	3	6	3	3	3	2	4	28
OG0000998	IPR000504;IPR002004	Domain RNA recognition motif domain;Domain Polyadenylate-binding protein/Hyperplastic disc protein	PF00076;PF00658	RNA recognition motif. (a.k.a. RRM, RBD, or RNP domain);Poly-adenylate binding protein, unique domain	2	2	2	4	5	5	2	2	3	27
OG0001114	IPR000504	Domain RNA recognition motif domain	PF00076	RNA recognition motif. (a.k.a. RRM, RBD, or RNP domain)	4	2	2	4	4	3	2	3	2	26
OG0001367	IPR000504	Domain RNA recognition motif domain	PF00076	RNA recognition motif. (a.k.a. RRM, RBD, or RNP domain)	3	2	3	4	3	2	3	2	2	24
OG0001381	IPR000504;IPR009818	Domain RNA recognition motif domain;Domain Ataxin-2, C-terminal	PF00076;PF07145	RNA recognition motif. (a.k.a. RRM, RBD, or RNP domain);Ataxin-2 C-terminal region	2	2	2	4	3	4	2	3	2	24
OG0001545	IPR000504	Domain RNA recognition motif domain	PF00076	RNA recognition motif. (a.k.a. RRM, RBD, or RNP domain)	2	2	3	4	3	2	2	3	2	23
OG0001600	IPR000504	Domain RNA recognition motif domain	PF00076	RNA recognition motif. (a.k.a. RRM, RBD, or RNP domain)	1	2	2	5	3	3	2	3	2	23
OG0001719	IPR000504	Domain RNA recognition motif domain	PF00076	RNA recognition motif. (a.k.a. RRM, RBD, or RNP domain)	3	2	2	2	2	5	2	4	0	22
OG0001774	IPR000504;IPR007201	Domain RNA recognition motif domain;Domain Mei2/Mei2-like, C-terminal RNA recognition motif	PF00076;PF04059	RNA recognition motif. (a.k.a. RRM, RBD, or RNP domain);RNA recognition motif 2	1	2	2	4	4	2	2	3	2	22
OG0002133	IPR000504	Domain RNA recognition motif domain	PF00076	RNA recognition motif. (a.k.a. RRM, RBD, or RNP domain)	2	2	2	3	3	2	2	2	2	20
OG0002264	IPR000504	Domain RNA recognition motif domain	PF00076	RNA recognition motif. (a.k.a. RRM, RBD, or RNP domain)	2	2	2	4	2	2	2	2	2	20
OG0002309	IPR000504;IPR007201	Domain RNA recognition motif domain;Domain Mei2/Mei2-like, C-terminal RNA recognition motif	PF00076;PF04059	RNA recognition motif. (a.k.a. RRM, RBD, or RNP domain);RNA recognition motif 2	2	2	2	3	4	2	2	1	2	20
OG0002420	IPR000504	Domain RNA recognition motif domain	PF00076	RNA recognition motif. (a.k.a. RRM, RBD, or RNP domain)	2	1	2	4	2	3	2	1	2	19
OG0002480	IPR000504	Domain RNA recognition motif domain	PF00076	RNA recognition motif. (a.k.a. RRM, RBD, or RNP domain)	2	1	2	4	1	4	2	2	1	19
OG0002574	IPR000504	Domain RNA recognition motif domain	PF00076	RNA recognition motif. (a.k.a. RRM, RBD, or RNP domain)	1	1	1	4	1	4	1	4	2	19
OG0002638	IPR000504	Domain RNA recognition motif domain	PF00076	RNA recognition motif. (a.k.a. RRM, RBD, or RNP domain)	2	7	1	2	1	0	2	1	2	18
OG0002658	IPR000504;IPR029123	Domain RNA recognition motif domain;Domain Splicing factor RBM39, linker	PF00076;PF15519	RNA recognition motif. (a.k.a. RRM, RBD, or RNP domain);linker between RRM2 and RRM3 domains in RBM39 protein	2	2	2	3	2	1	3	1	2	18
OG0002732	IPR000504	Domain RNA recognition motif domain	PF00076	RNA recognition motif. (a.k.a. RRM, RBD, or RNP domain)	3	2	2	1	2	2	2	2	2	18
OG0002843	IPR000504	Domain RNA recognition motif domain	PF00076	RNA recognition motif. (a.k.a. RRM, RBD, or RNP domain)	1	2	2	3	3	2	2	1	2	18
OG0002875	IPR000504;IPR021790	Domain RNA recognition motif domain;Domain PTBP1, RNA recognition motif 2-like	PF00076;PF11835	RNA recognition motif. (a.k.a. RRM, RBD, or RNP domain);RRM-like domain	2	1	2	4	3	1	2	2	1	18
OG0002899	IPR000504	Domain RNA recognition motif domain	PF00076	RNA recognition motif. (a.k.a. RRM, RBD, or RNP domain)	1	3	1	3	2	4	1	2	1	18
OG0003266	IPR032297;IPR000504	Domain Torus domain;Domain RNA recognition motif domain	PF00076;PF16131	RNA recognition motif. (a.k.a. RRM, RBD, or RNP domain);Torus domain	2	1	2	3	2	1	2	2	1	16
OG0003296	IPR000504	Domain RNA recognition motif domain	PF00076	RNA recognition motif. (a.k.a. RRM, RBD, or RNP domain)	4	2	1	2	2	2	2	0	1	16
OG0003415	IPR000504;IPR025715	Domain RNA recognition motif domain;Domain Chromatin target of PRMT1 protein, C-terminal	PF00076;PF13865	RNA recognition motif. (a.k.a. RRM, RBD, or RNP domain);C-terminal duplication domain of Friend of PRMT1	2	1	1	2	2	4	1	2	1	16
OG0003466	IPR000504	Domain RNA recognition motif domain	PF00076	RNA recognition motif. (a.k.a. RRM, RBD, or RNP domain)	1	1	2	3	2	3	2	2	0	16
OG0003501	None	None	None	None	1	3	1	3	2	2	1	2	1	16
OG0003546	IPR000504	Domain RNA recognition motif domain	PF00076	RNA recognition motif. (a.k.a. RRM, RBD, or RNP domain)	1	1	2	3	2	1	2	2	2	16
OG0003610	IPR000504	Domain RNA recognition motif domain	PF00076	RNA recognition motif. (a.k.a. RRM, RBD, or RNP domain)	2	1	1	2	2	3	2	1	1	15
OG0003706	IPR000504	Domain RNA recognition motif domain	PF00076	RNA recognition motif. (a.k.a. RRM, RBD, or RNP domain)	2	0	1	1	3	3	1	3	1	15
OG0003813	IPR000504	Domain RNA recognition motif domain	PF00076	RNA recognition motif. (a.k.a. RRM, RBD, or RNP domain)	2	1	2	2	2	3	1	1	1	15
OG0003899	IPR000504;IPR009818	Domain RNA recognition motif domain;Domain Ataxin-2, C-terminal	PF00076;PF07145	RNA recognition motif. (a.k.a. RRM, RBD, or RNP domain);Ataxin-2 C-terminal region	2	1	1	2	2	2	1	3	1	15
OG0003997	IPR000504	Domain RNA recognition motif domain	PF00076	RNA recognition motif. (a.k.a. RRM, RBD, or RNP domain)	1	2	2	1	3	2	2	1	1	15
OG0004078	IPR000504;IPR025715	Domain RNA recognition motif domain;Domain Chromatin target of PRMT1 protein, C-terminal	PF00076;PF13865	RNA recognition motif. (a.k.a. RRM, RBD, or RNP domain);C-terminal duplication domain of Friend of PRMT1	1	2	1	2	3	1	1	2	2	15
OG0004194	IPR000504;IPR002004	Domain RNA recognition motif domain;Domain Polyadenylate-binding protein/Hyperplastic disc protein	PF00076;PF00658	RNA recognition motif. (a.k.a. RRM, RBD, or RNP domain);Poly-adenylate binding protein, unique domain	1	1	1	2	1	4	1	2	1	14
OG0004451	IPR000504	Domain RNA recognition motif domain	PF00076	RNA recognition motif. (a.k.a. RRM, RBD, or RNP domain)	2	1	1	2	2	2	2	1	1	14
OG0004461	IPR000504;IPR025742;IPR026896	Domain RNA recognition motif domain;Domain Cleavage stimulation factor subunit 2, hinge domain;Domain Transcription termination and cleavage factor, C-terminal domain	PF00076;PF14327;PF14304	RNA recognition motif. (a.k.a. RRM, RBD, or RNP domain);Hinge domain of cleavage stimulation factor subunit 2;Transcription termination and cleavage factor C-terminal	1	1	2	3	1	2	1	2	1	14
OG0004573	IPR000504	Domain RNA recognition motif domain	PF00076	RNA recognition motif. (a.k.a. RRM, RBD, or RNP domain)	1	2	1	2	2	1	2	2	1	14
OG0005015	IPR000504	Domain RNA recognition motif domain	PF00076	RNA recognition motif. (a.k.a. RRM, RBD, or RNP domain)	1	1	1	2	1	2	1	3	1	13
OG0005059	IPR000504	Domain RNA recognition motif domain	PF00076	RNA recognition motif. (a.k.a. RRM, RBD, or RNP domain)	1	2	1	2	2	2	1	1	1	13
OG0005077	IPR000504	Domain RNA recognition motif domain	PF00076	RNA recognition motif. (a.k.a. RRM, RBD, or RNP domain)	1	1	1	2	2	2	2	1	1	13
OG0005105	IPR000504	Domain RNA recognition motif domain	PF00076	RNA recognition motif. (a.k.a. RRM, RBD, or RNP domain)	2	1	1	2	2	2	1	1	1	13
OG0005238	IPR000504;IPR002483	Domain RNA recognition motif domain;Domain PWI domain	PF00076;PF01480	RNA recognition motif. (a.k.a. RRM, RBD, or RNP domain);PWI domain	1	1	2	2	2	2	1	1	1	13
OG0005296	IPR000504	Domain RNA recognition motif domain	PF00076	RNA recognition motif. (a.k.a. RRM, RBD, or RNP domain)	1	0	2	2	2	3	1	1	1	13
OG0005373	IPR000504	Domain RNA recognition motif domain	PF00076	RNA recognition motif. (a.k.a. RRM, RBD, or RNP domain)	1	2	1	1	2	2	1	1	2	13
OG0005550	IPR000504;IPR006630	Domain RNA recognition motif domain;Domain La-type HTH domain	PF00076;PF05383	RNA recognition motif. (a.k.a. RRM, RBD, or RNP domain);La domain	1	1	1	2	2	2	1	2	1	13
OG0005602	IPR000504;IPR024675	Domain RNA recognition motif domain;Domain Eukaryotic translation initiation factor 3 subunit G, N-terminal	PF00076;PF12353	RNA recognition motif. (a.k.a. RRM, RBD, or RNP domain);Eukaryotic translation initiation factor 3 subunit G	1	1	1	1	1	2	1	2	3	13
OG0005810	IPR000504	Domain RNA recognition motif domain	PF00076	RNA recognition motif. (a.k.a. RRM, RBD, or RNP domain)	0	1	2	0	2	3	1	2	2	13
OG0005969	IPR000504	Domain RNA recognition motif domain	PF00076	RNA recognition motif. (a.k.a. RRM, RBD, or RNP domain)	2	1	1	2	0	2	1	2	1	12
OG0005972	IPR000504	Domain RNA recognition motif domain	PF00076	RNA recognition motif. (a.k.a. RRM, RBD, or RNP domain)	1	1	2	2	1	2	1	1	1	12
OG0005974	IPR000504;IPR012921	Domain RNA recognition motif domain;Domain Spen paralogue and orthologue SPOC, C-terminal	PF00076;PF07744	RNA recognition motif. (a.k.a. RRM, RBD, or RNP domain);SPOC domain	1	1	1	2	2	2	1	1	1	12
OG0006313	IPR000504	Domain RNA recognition motif domain	PF00076	RNA recognition motif. (a.k.a. RRM, RBD, or RNP domain)	1	2	1	1	1	1	1	2	2	12
OG0006375	IPR000504	Domain RNA recognition motif domain	PF00076	RNA recognition motif. (a.k.a. RRM, RBD, or RNP domain)	2	1	1	1	2	2	1	1	1	12
OG0006398	IPR000504;IPR002004	Domain RNA recognition motif domain;Domain Polyadenylate-binding protein/Hyperplastic disc protein	PF00076;PF00658	RNA recognition motif. (a.k.a. RRM, RBD, or RNP domain);Poly-adenylate binding protein, unique domain	2	1	1	2	2	1	1	1	1	12
OG0006484	IPR000504	Domain RNA recognition motif domain	PF00076	RNA recognition motif. (a.k.a. RRM, RBD, or RNP domain)	1	1	1	2	1	3	1	1	1	12
OG0006878	IPR000504;IPR002483	Domain RNA recognition motif domain;Domain PWI domain	PF00076;PF01480	RNA recognition motif. (a.k.a. RRM, RBD, or RNP domain);PWI domain	1	1	1	2	2	2	1	1	1	12
OG0006886	IPR000504	Domain RNA recognition motif domain	PF00076	RNA recognition motif. (a.k.a. RRM, RBD, or RNP domain)	1	1	1	3	1	2	1	1	1	12
OG0006945	IPR000504	Domain RNA recognition motif domain	PF00076	RNA recognition motif. (a.k.a. RRM, RBD, or RNP domain)	1	1	1	2	1	2	1	2	1	12
OG0006999	None	None	None	None	1	1	1	1	1	1	1	3	2	12
OG0007240	None	None	None	None	2	1	1	1	1	2	1	1	1	11
OG0007252	IPR000504	Domain RNA recognition motif domain	PF00076	RNA recognition motif. (a.k.a. RRM, RBD, or RNP domain)	1	2	1	2	1	1	1	1	1	11
OG0007326	IPR000504	Domain RNA recognition motif domain	PF00076	RNA recognition motif. (a.k.a. RRM, RBD, or RNP domain)	1	1	1	2	2	1	1	1	1	11
OG0007391	IPR000504	Domain RNA recognition motif domain	PF00076	RNA recognition motif. (a.k.a. RRM, RBD, or RNP domain)	1	1	2	1	2	1	1	1	1	11
OG0007489	IPR000504	Domain RNA recognition motif domain	PF00076	RNA recognition motif. (a.k.a. RRM, RBD, or RNP domain)	2	1	1	2	1	1	1	1	1	11
OG0007582	IPR000504;IPR006630;IPR014886	Domain RNA recognition motif domain;Domain La-type HTH domain;Domain La protein, RNA-binding domain	PF00076;PF05383;PF08777	RNA recognition motif. (a.k.a. RRM, RBD, or RNP domain);La domain;RNA binding motif	1	1	1	2	2	1	1	1	1	11
OG0007638	IPR000504	Domain RNA recognition motif domain	PF00076	RNA recognition motif. (a.k.a. RRM, RBD, or RNP domain)	1	1	1	2	1	2	1	1	1	11
OG0007656	IPR000504	Domain RNA recognition motif domain	PF00076	RNA recognition motif. (a.k.a. RRM, RBD, or RNP domain)	1	1	1	3	1	1	1	1	1	11
OG0007735	IPR000504;IPR001202	Domain RNA recognition motif domain;Domain WW domain	PF00076;PF00397	RNA recognition motif. (a.k.a. RRM, RBD, or RNP domain);WW domain	1	1	1	2	1	2	1	1	1	11
OG0007970	None	None	None	None	1	1	2	1	1	1	2	1	1	11
OG0007986	None	None	None	None	1	1	1	1	2	2	1	1	1	11
OG0008372	IPR000504	Domain RNA recognition motif domain	PF00076	RNA recognition motif. (a.k.a. RRM, RBD, or RNP domain)	1	1	1	2	2	1	1	1	1	11
OG0008390	IPR000504;IPR000571	Domain RNA recognition motif domain;Domain Zinc finger, CCCH-type	PF00076;PF00642	RNA recognition motif. (a.k.a. RRM, RBD, or RNP domain);Zinc finger C-x8-C-x5-C-x3-H type (and similar)	1	1	1	2	1	2	1	1	1	11
OG0008392	IPR000504	Domain RNA recognition motif domain	PF00076	RNA recognition motif. (a.k.a. RRM, RBD, or RNP domain)	1	1	1	2	1	2	1	1	1	11
OG0008623	IPR000504	Domain RNA recognition motif domain	PF00076	RNA recognition motif. (a.k.a. RRM, RBD, or RNP domain)	1	1	1	2	2	1	1	1	1	11
OG0008625	IPR000504	Domain RNA recognition motif domain	PF00076	RNA recognition motif. (a.k.a. RRM, RBD, or RNP domain)	1	1	1	1	2	2	1	1	1	11
OG0008627	IPR000504	Domain RNA recognition motif domain	PF00076	RNA recognition motif. (a.k.a. RRM, RBD, or RNP domain)	1	1	1	2	2	1	1	1	1	11
OG0008691	IPR000504;IPR001623	Domain RNA recognition motif domain;Domain DnaJ domain	PF00076;PF00226	RNA recognition motif. (a.k.a. RRM, RBD, or RNP domain);DnaJ domain	1	1	1	2	2	1	1	1	1	11
OG0008732	IPR000504;IPR025640	Domain RNA recognition motif domain;Domain GYF domain 2	PF00076;PF14237	RNA recognition motif. (a.k.a. RRM, RBD, or RNP domain);GYF domain 2	1	1	1	2	1	1	1	1	2	11
OG0008740	IPR000504	Domain RNA recognition motif domain	PF00076	RNA recognition motif. (a.k.a. RRM, RBD, or RNP domain)	1	0	1	2	1	2	1	2	1	11
OG0008792	IPR000504	Domain RNA recognition motif domain	PF00076	RNA recognition motif. (a.k.a. RRM, RBD, or RNP domain)	0	3	2	2	1	1	1	0	1	11
OG0008915	IPR000504	Domain RNA recognition motif domain	PF00076	RNA recognition motif. (a.k.a. RRM, RBD, or RNP domain)	1	1	1	1	1	2	1	1	1	10
OG0008983	IPR000504	Domain RNA recognition motif domain	PF00076	RNA recognition motif. (a.k.a. RRM, RBD, or RNP domain)	1	1	1	2	1	1	1	1	1	10
OG0009339	IPR000504	Domain RNA recognition motif domain	PF00076	RNA recognition motif. (a.k.a. RRM, RBD, or RNP domain)	2	1	1	1	1	0	1	1	2	10
OG0009356	IPR000504	Domain RNA recognition motif domain	PF00076	RNA recognition motif. (a.k.a. RRM, RBD, or RNP domain)	2	1	1	1	1	1	1	1	1	10
OG0009590	IPR000504	Domain RNA recognition motif domain	PF00076	RNA recognition motif. (a.k.a. RRM, RBD, or RNP domain)	1	1	1	2	1	1	1	1	1	10
OG0009617	IPR000504	Domain RNA recognition motif domain	PF00076	RNA recognition motif. (a.k.a. RRM, RBD, or RNP domain)	1	1	1	2	1	0	1	1	2	10
OG0009646	IPR000504	Domain RNA recognition motif domain	PF00076	RNA recognition motif. (a.k.a. RRM, RBD, or RNP domain)	1	0	1	1	1	3	1	1	1	10
OG0009773	None	None	None	None	1	1	1	1	1	2	1	1	1	10
OG0009802	None	None	None	None	1	0	0	1	2	1	1	1	3	10
OG0009806	IPR000504;IPR021790	Domain RNA recognition motif domain;Domain PTBP1, RNA recognition motif 2-like	PF00076;PF11835;PF13893	RNA recognition motif. (a.k.a. RRM, RBD, or RNP domain);RRM-like domain;RNA recognition motif. (a.k.a. RRM, RBD, or RNP domain)	1	1	1	1	2	0	1	2	1	10
OG0009846	IPR000504;IPR017868	Domain RNA recognition motif domain;Repeat Filamin/ABP280 repeat-like	PF00076;PF00630	RNA recognition motif. (a.k.a. RRM, RBD, or RNP domain);Filamin/ABP280 repeat	1	1	1	1	1	2	1	1	1	10
OG0009880	IPR000504	Domain RNA recognition motif domain	PF00076	RNA recognition motif. (a.k.a. RRM, RBD, or RNP domain)	2	0	1	1	1	1	3	0	1	10
OG0009910	IPR000504	Domain RNA recognition motif domain	PF00076	RNA recognition motif. (a.k.a. RRM, RBD, or RNP domain)	1	1	1	2	1	1	1	1	1	10
OG0009928	IPR000504	Domain RNA recognition motif domain	PF00076	RNA recognition motif. (a.k.a. RRM, RBD, or RNP domain)	1	0	1	2	3	1	1	0	1	10
OG0009931	IPR000504	Domain RNA recognition motif domain	PF00076	RNA recognition motif. (a.k.a. RRM, RBD, or RNP domain)	1	1	1	2	0	2	1	1	1	10
OG0010022	IPR000504	Domain RNA recognition motif domain	PF00076	RNA recognition motif. (a.k.a. RRM, RBD, or RNP domain)	1	0	2	2	1	1	1	1	1	10
OG0010324	IPR000504;IPR001876	Domain RNA recognition motif domain;Domain Zinc finger, RanBP2-type	PF00076;PF00641	RNA recognition motif. (a.k.a. RRM, RBD, or RNP domain);Zn-finger in Ran binding protein and others	1	0	1	2	2	2	1	1	0	10
OG0010364	IPR000504	Domain RNA recognition motif domain	PF00076	RNA recognition motif. (a.k.a. RRM, RBD, or RNP domain)	1	1	1	2	2	0	1	1	1	10
OG0010440	IPR000504	Domain RNA recognition motif domain	PF00076	RNA recognition motif. (a.k.a. RRM, RBD, or RNP domain)	1	1	1	1	1	1	2	1	1	10
OG0010478	None	None	None	None	0	1	8	0	0	1	0	0	0	10
OG0010708	None	None	None	None	1	1	1	1	1	1	1	1	1	9
OG0010710	IPR001202;IPR000504	Domain WW domain;Domain RNA recognition motif domain	PF00397;PF00076	WW domain;RNA recognition motif. (a.k.a. RRM, RBD, or RNP domain)	1	1	1	1	1	1	1	1	1	9
OG0011265	IPR000504	Domain RNA recognition motif domain	PF00076	RNA recognition motif. (a.k.a. RRM, RBD, or RNP domain)	1	1	1	1	1	1	1	1	1	9
OG0011530	IPR000504	Domain RNA recognition motif domain	PF00076	RNA recognition motif. (a.k.a. RRM, RBD, or RNP domain)	1	1	1	2	2	0	1	0	1	9
OG0011537	IPR000504	Domain RNA recognition motif domain	PF00076	RNA recognition motif. (a.k.a. RRM, RBD, or RNP domain)	1	1	1	1	0	1	2	1	1	9
OG0011676	IPR000504	Domain RNA recognition motif domain	PF00076	RNA recognition motif. (a.k.a. RRM, RBD, or RNP domain)	1	1	1	1	1	1	1	1	1	9
OG0011865	IPR000504	Domain RNA recognition motif domain	PF00076	RNA recognition motif. (a.k.a. RRM, RBD, or RNP domain)	1	1	1	2	1	0	1	1	1	9
OG0012002	None	None	None	None	1	1	1	2	1	1	1	0	1	9
OG0012019	IPR000504	Domain RNA recognition motif domain	PF00076	RNA recognition motif. (a.k.a. RRM, RBD, or RNP domain)	1	1	1	2	1	0	1	1	1	9
OG0012052	IPR000504	Domain RNA recognition motif domain	PF00076	RNA recognition motif. (a.k.a. RRM, RBD, or RNP domain)	1	1	1	2	2	0	1	0	1	9
OG0012177	IPR000504	Domain RNA recognition motif domain	PF00076	RNA recognition motif. (a.k.a. RRM, RBD, or RNP domain)	0	1	1	2	1	1	1	1	1	9
OG0012364	IPR000504	Domain RNA recognition motif domain	PF00076	RNA recognition motif. (a.k.a. RRM, RBD, or RNP domain)	1	1	0	1	1	1	1	1	1	8
OG0012468	IPR000504;IPR012921	Domain RNA recognition motif domain;Domain Spen paralogue and orthologue SPOC, C-terminal	PF00076;PF07744	RNA recognition motif. (a.k.a. RRM, RBD, or RNP domain);SPOC domain	1	1	1	1	1	0	1	1	1	8
OG0012700	IPR000504	Domain RNA recognition motif domain	PF00076	RNA recognition motif. (a.k.a. RRM, RBD, or RNP domain)	1	1	1	1	1	0	1	1	1	8
OG0012824	IPR000504	Domain RNA recognition motif domain	PF00076	RNA recognition motif. (a.k.a. RRM, RBD, or RNP domain)	1	1	1	2	0	1	1	0	1	8
OG0013335	IPR000504	Domain RNA recognition motif domain	PF00076	RNA recognition motif. (a.k.a. RRM, RBD, or RNP domain)	1	1	1	1	1	1	0	0	1	7
OG0013336	IPR000504	Domain RNA recognition motif domain	PF00076	RNA recognition motif. (a.k.a. RRM, RBD, or RNP domain)	1	0	1	1	0	1	1	1	1	7
OG0013374	IPR000504	Domain RNA recognition motif domain	PF00076	RNA recognition motif. (a.k.a. RRM, RBD, or RNP domain)	1	1	1	1	0	0	1	1	1	7
OG0013644	IPR000504	Domain RNA recognition motif domain	PF00076	RNA recognition motif. (a.k.a. RRM, RBD, or RNP domain)	0	1	1	2	0	1	1	0	1	7
OG0013673	IPR000504	Domain RNA recognition motif domain	PF00076	RNA recognition motif. (a.k.a. RRM, RBD, or RNP domain)	0	1	1	1	2	0	1	0	1	7
OG0013697	None	None	None	None	0	0	1	0	1	4	0	0	1	7
OG0013890	None	None	None	None	1	0	1	1	0	0	1	1	1	6
OG0014050	IPR000504	Domain RNA recognition motif domain	PF00076	RNA recognition motif. (a.k.a. RRM, RBD, or RNP domain)	0	1	2	1	1	0	1	0	0	6
OG0014195	IPR000504	Domain RNA recognition motif domain	PF00076	RNA recognition motif. (a.k.a. RRM, RBD, or RNP domain)	0	0	0	1	4	0	0	0	1	6
OG0014255	IPR000504	Domain RNA recognition motif domain	PF00076	RNA recognition motif. (a.k.a. RRM, RBD, or RNP domain)	1	0	1	1	0	0	1	0	1	5
OG0014315	IPR000504	Domain RNA recognition motif domain	PF00076	RNA recognition motif. (a.k.a. RRM, RBD, or RNP domain)	1	1	0	0	0	1	0	1	1	5
OG0014333	IPR000504	Domain RNA recognition motif domain	PF00076	RNA recognition motif. (a.k.a. RRM, RBD, or RNP domain)	1	1	0	0	1	0	0	1	1	5
OG0014599	IPR000504	Domain RNA recognition motif domain	PF00076	RNA recognition motif. (a.k.a. RRM, RBD, or RNP domain)	0	0	0	3	0	0	2	0	0	5
OG0014809	IPR000504	Domain RNA recognition motif domain	PF00076	RNA recognition motif. (a.k.a. RRM, RBD, or RNP domain)	0	1	1	1	0	0	1	0	0	4
OG0015200	IPR000504	Domain RNA recognition motif domain	PF00076	RNA recognition motif. (a.k.a. RRM, RBD, or RNP domain)	0	0	0	0	0	1	2	0	1	4
OG0015501	IPR000504	Domain RNA recognition motif domain	PF00076;PF14570	RNA recognition motif. (a.k.a. RRM, RBD, or RNP domain);RING/Ubox like zinc-binding domain	0	0	1	1	0	0	1	0	0	3
OG0015559	IPR000504	Domain RNA recognition motif domain	PF00076	RNA recognition motif. (a.k.a. RRM, RBD, or RNP domain)	0	0	1	1	0	0	1	0	0	3
OG0015722	None	None	None	None	0	0	0	1	0	1	0	0	1	3
OG0015724	IPR000504	Domain RNA recognition motif domain	PF00076	RNA recognition motif. (a.k.a. RRM, RBD, or RNP domain)	0	0	0	2	0	1	0	0	0	3
OG0015850	IPR000504	Domain RNA recognition motif domain	PF00076	RNA recognition motif. (a.k.a. RRM, RBD, or RNP domain)	0	0	0	1	1	0	0	0	1	3
OG0015923	IPR000504	Domain RNA recognition motif domain	PF00076	RNA recognition motif. (a.k.a. RRM, RBD, or RNP domain)	0	0	0	0	0	1	0	1	1	3
OG0015973	IPR000504	Domain RNA recognition motif domain	PF00076	RNA recognition motif. (a.k.a. RRM, RBD, or RNP domain)	0	0	0	0	0	1	0	1	1	3
OG0016113	IPR000504	Domain RNA recognition motif domain	PF00076	RNA recognition motif. (a.k.a. RRM, RBD, or RNP domain)	1	0	0	0	1	0	0	0	0	2
OG0016309	IPR000504	Domain RNA recognition motif domain	PF00076	RNA recognition motif. (a.k.a. RRM, RBD, or RNP domain)	0	1	0	0	0	0	0	0	1	2
OG0016823	IPR000504	Domain RNA recognition motif domain	PF00076	RNA recognition motif. (a.k.a. RRM, RBD, or RNP domain)	0	0	0	1	0	0	1	0	0	2
OG0016853	IPR000504	Domain RNA recognition motif domain	PF00076	RNA recognition motif. (a.k.a. RRM, RBD, or RNP domain)	0	0	0	1	1	0	0	0	0	2
OG0016914	IPR000504;IPR025715	Domain RNA recognition motif domain;Domain Chromatin target of PRMT1 protein, C-terminal	PF00076;PF13865	RNA recognition motif. (a.k.a. RRM, RBD, or RNP domain);C-terminal duplication domain of Friend of PRMT1	0	0	0	1	0	0	1	0	0	2
OG0017288	IPR000504	Domain RNA recognition motif domain	PF00076	RNA recognition motif. (a.k.a. RRM, RBD, or RNP domain)	0	0	0	0	0	0	1	0	1	2
OG0000110	IPR023796	Domain Serpin domain	PF00079	Serpin (serine protease inhibitor)	10	4	16	19	1	7	6	6	1	70
OG0017050	IPR023796	Domain Serpin domain	PF00079	Serpin (serine protease inhibitor)	0	0	0	0	0	1	0	1	0	2
OG0006468	IPR001424	Domain Superoxide dismutase, copper/zinc binding domain	PF00080	Copper/zinc superoxide dismutase (SODC)	1	1	1	2	1	2	1	1	2	12
OG0010173	IPR001424	Domain Superoxide dismutase, copper/zinc binding domain	PF00080	Copper/zinc superoxide dismutase (SODC)	1	1	1	2	1	1	1	1	1	10
OG0012199	IPR001424	Domain Superoxide dismutase, copper/zinc binding domain	PF00080	Copper/zinc superoxide dismutase (SODC)	0	1	1	2	2	0	1	1	1	9
OG0000283	IPR000209;IPR010259	Domain Peptidase S8/S53 domain;Domain Peptidase S8 propeptide/proteinase inhibitor I9	PF00082;PF17766;PF05922	Subtilase family;Fibronectin type-III domain;Peptidase inhibitor I9	1	3	4	5	6	8	3	14	1	45
OG0000299	IPR000209;IPR010259	Domain Peptidase S8/S53 domain;Domain Peptidase S8 propeptide/proteinase inhibitor I9	PF00082;PF05922;PF17766	Subtilase family;Peptidase inhibitor I9;Fibronectin type-III domain	11	6	3	8	3	0	6	0	7	44
OG0000397	IPR000209;IPR010259	Domain Peptidase S8/S53 domain;Domain Peptidase S8 propeptide/proteinase inhibitor I9	PF00082;PF05922;PF17766	Subtilase family;Peptidase inhibitor I9;Fibronectin type-III domain	17	1	3	2	2	3	4	2	5	39
OG0000418	IPR000209;IPR010259	Domain Peptidase S8/S53 domain;Domain Peptidase S8 propeptide/proteinase inhibitor I9	PF00082;PF17766;PF05922	Subtilase family;Fibronectin type-III domain;Peptidase inhibitor I9	0	3	3	4	3	3	6	1	16	39
OG0000533	IPR000209;IPR010259;IPR003137	Domain Peptidase S8/S53 domain;Domain Peptidase S8 propeptide/proteinase inhibitor I9;Domain PA domain	PF00082;PF05922;PF17766;PF02225	Subtilase family;Peptidase inhibitor I9;Fibronectin type-III domain;PA domain	2	3	3	5	4	5	5	5	3	35
OG0003547	IPR000209;IPR003137;IPR010259	Domain Peptidase S8/S53 domain;Domain PA domain;Domain Peptidase S8 propeptide/proteinase inhibitor I9	PF00082;PF17766;PF02225;PF05922	Subtilase family;Fibronectin type-III domain;PA domain;Peptidase inhibitor I9	2	1	2	2	0	4	1	2	2	16
OG0007584	IPR000209;IPR022229	Domain Peptidase S8/S53 domain;Domain Peptidase S8A, tripeptidyl peptidase II	PF00082;PF12580	Subtilase family;Tripeptidyl peptidase II	1	1	1	2	2	1	1	1	1	11
OG0007628	IPR000209;IPR010259	Domain Peptidase S8/S53 domain;Domain Peptidase S8 propeptide/proteinase inhibitor I9	PF00082;PF17766;PF05922	Subtilase family;Fibronectin type-III domain;Peptidase inhibitor I9	1	1	1	1	1	1	1	1	3	11
OG0007944	IPR000209;IPR010259	Domain Peptidase S8/S53 domain;Domain Peptidase S8 propeptide/proteinase inhibitor I9	PF00082;PF17766;PF05922	Subtilase family;Fibronectin type-III domain;Peptidase inhibitor I9	1	1	1	2	1	2	1	1	1	11
OG0010197	IPR000209	Domain Peptidase S8/S53 domain	PF00082	Subtilase family	1	1	1	2	1	1	1	1	1	10
OG0010559	IPR000209;IPR010259	Domain Peptidase S8/S53 domain;Domain Peptidase S8 propeptide/proteinase inhibitor I9	PF00082;PF05922;PF17766	Subtilase family;Peptidase inhibitor I9;Fibronectin type-III domain	0	2	1	2	1	1	1	1	1	10
OG0011911	IPR000209;IPR010259	Domain Peptidase S8/S53 domain;Domain Peptidase S8 propeptide/proteinase inhibitor I9	PF00082;PF05922	Subtilase family;Peptidase inhibitor I9	1	1	0	2	1	1	1	1	1	9
OG0012727	IPR000209;IPR003137;IPR010259	Domain Peptidase S8/S53 domain;Domain PA domain;Domain Peptidase S8 propeptide/proteinase inhibitor I9	PF00082;PF02225;PF17766;PF05922	Subtilase family;PA domain;Fibronectin type-III domain;Peptidase inhibitor I9	1	1	1	1	1	0	1	1	1	8
OG0014005	IPR000209	Domain Peptidase S8/S53 domain	PF00082;PF17766	Subtilase family;Fibronectin type-III domain	0	1	1	1	1	0	1	0	1	6
OG0014387	IPR000209	Domain Peptidase S8/S53 domain	PF00082	Subtilase family	0	1	0	3	0	0	0	0	1	5
OG0016086	IPR000209	Domain Peptidase S8/S53 domain	PF00082	Subtilase family	1	0	0	1	0	0	0	0	0	2
OG0017313	None	None	None	None	0	0	0	0	0	0	0	1	1	2
OG0000106	IPR005828	Family Major facilitator, sugar transporter-like	PF00083	Sugar (and other) transporter	8	7	7	14	2	11	9	8	6	72
OG0000109	IPR005828	Family Major facilitator, sugar transporter-like	PF00083	Sugar (and other) transporter	5	2	5	24	7	7	12	5	3	70
OG0000491	IPR005828	Family Major facilitator, sugar transporter-like	PF00083	Sugar (and other) transporter	2	3	4	5	2	9	4	4	3	36
OG0000637	IPR005828	Family Major facilitator, sugar transporter-like	PF00083	Sugar (and other) transporter	5	4	2	3	1	5	6	4	2	32
OG0000755	IPR005828	Family Major facilitator, sugar transporter-like	PF00083	Sugar (and other) transporter	3	2	10	4	0	1	1	1	8	30
OG0000774	IPR005828	Family Major facilitator, sugar transporter-like	PF00083	Sugar (and other) transporter	1	9	3	4	1	6	3	2	1	30
OG0000826	IPR005828	Family Major facilitator, sugar transporter-like	PF00083	Sugar (and other) transporter	1	1	8	8	1	2	6	1	1	29
OG0000967	IPR005828	Family Major facilitator, sugar transporter-like	PF00083	Sugar (and other) transporter	2	2	5	4	1	4	5	2	2	27
OG0001472	IPR005828	Family Major facilitator, sugar transporter-like	PF00083	Sugar (and other) transporter	3	2	2	3	4	1	3	3	2	23
OG0001546	IPR005828	Family Major facilitator, sugar transporter-like	PF00083	Sugar (and other) transporter	1	2	2	3	4	3	2	3	3	23
OG0002220	IPR005828	Family Major facilitator, sugar transporter-like	PF00083	Sugar (and other) transporter	4	1	4	6	0	1	3	1	0	20
OG0002786	IPR005828	Family Major facilitator, sugar transporter-like	PF00083	Sugar (and other) transporter	2	2	2	4	1	1	2	2	2	18
OG0002810	IPR005828	Family Major facilitator, sugar transporter-like	PF00083	Sugar (and other) transporter	2	2	1	2	2	3	1	3	2	18
OG0003285	IPR005828	Family Major facilitator, sugar transporter-like	PF00083	Sugar (and other) transporter	1	1	2	3	1	3	2	2	1	16
OG0003926	IPR005828	Family Major facilitator, sugar transporter-like	PF00083	Sugar (and other) transporter	2	2	0	0	0	4	0	4	3	15
OG0006832	IPR005828	Family Major facilitator, sugar transporter-like	PF00083	Sugar (and other) transporter	1	1	1	2	1	2	1	2	1	12
OG0007825	IPR005828	Family Major facilitator, sugar transporter-like	PF00083	Sugar (and other) transporter	2	1	1	1	2	2	1	0	1	11
OG0008216	IPR005828	Family Major facilitator, sugar transporter-like	PF00083	Sugar (and other) transporter	2	1	2	2	1	0	1	1	1	11
OG0008268	IPR005828	Family Major facilitator, sugar transporter-like	PF00083	Sugar (and other) transporter	1	1	1	2	1	1	1	2	1	11
OG0008595	IPR005828	Family Major facilitator, sugar transporter-like	PF00083	Sugar (and other) transporter	1	1	1	2	2	1	1	1	1	11
OG0008982	IPR005828	Family Major facilitator, sugar transporter-like	PF00083	Sugar (and other) transporter	1	1	1	1	2	1	1	1	1	10
OG0009271	IPR005828	Family Major facilitator, sugar transporter-like	PF00083	Sugar (and other) transporter	1	1	1	1	2	1	1	1	1	10
OG0009468	IPR005828	Family Major facilitator, sugar transporter-like	PF00083	Sugar (and other) transporter	1	0	2	2	2	0	1	1	1	10
OG0010533	IPR005828	Family Major facilitator, sugar transporter-like	PF00083	Sugar (and other) transporter	0	3	0	2	0	1	1	1	2	10
OG0011145	IPR005828	Family Major facilitator, sugar transporter-like	PF00083	Sugar (and other) transporter	1	1	1	1	2	0	1	1	1	9
OG0011365	IPR005828	Family Major facilitator, sugar transporter-like	PF00083	Sugar (and other) transporter	1	1	1	1	1	1	1	1	1	9
OG0011946	IPR005828	Family Major facilitator, sugar transporter-like	PF00083	Sugar (and other) transporter	1	1	1	1	1	1	1	1	1	9
OG0014886	IPR005828	Family Major facilitator, sugar transporter-like	PF00083	Sugar (and other) transporter	0	3	0	0	1	0	0	0	0	4
OG0015175	IPR005828	Family Major facilitator, sugar transporter-like	PF00083	Sugar (and other) transporter	0	0	0	0	2	0	0	0	2	4
OG0015395	IPR005828	Family Major facilitator, sugar transporter-like	PF00083	Sugar (and other) transporter	0	1	0	0	0	2	0	0	0	3
OG0015407	IPR005828	Family Major facilitator, sugar transporter-like	PF00083	Sugar (and other) transporter	0	2	0	0	0	1	0	0	0	3
OG0015426	IPR005828	Family Major facilitator, sugar transporter-like	PF00083	Sugar (and other) transporter	0	1	0	1	0	1	0	0	0	3
OG0015606	IPR005828	Family Major facilitator, sugar transporter-like	PF00083	Sugar (and other) transporter	0	0	1	1	0	1	0	0	0	3
OG0015612	IPR005828	Family Major facilitator, sugar transporter-like	PF00083	Sugar (and other) transporter	0	0	1	0	0	0	2	0	0	3
OG0015646	IPR005828	Family Major facilitator, sugar transporter-like	PF00083	Sugar (and other) transporter	0	0	1	1	0	0	1	0	0	3
OG0015653	IPR005828	Family Major facilitator, sugar transporter-like	PF00083	Sugar (and other) transporter	0	0	1	1	0	0	1	0	0	3
OG0015831	IPR005828	Family Major facilitator, sugar transporter-like	PF00083	Sugar (and other) transporter	0	0	0	1	0	1	1	0	0	3
OG0016740	IPR005828	Family Major facilitator, sugar transporter-like	PF00083	Sugar (and other) transporter	0	0	0	1	0	0	1	0	0	2
OG0017356	None	None	None	None	0	0	0	0	0	0	0	1	1	2
OG0001538	IPR013766;IPR002500	Domain Thioredoxin domain;Domain Phosphoadenosine phosphosulphate reductase	PF00085;PF01507	Thioredoxin;Phosphoadenosine phosphosulfate reductase family	3	2	1	4	2	3	3	3	2	23
OG0003897	IPR013766	Domain Thioredoxin domain	PF00085	Thioredoxin	1	1	1	2	2	5	1	1	1	15
OG0008817	None	None	None	None	0	1	1	2	2	2	1	1	1	11
OG0012390	IPR013766	Domain Thioredoxin domain	PF00085;PF13432	Thioredoxin;Tetratricopeptide repeat	2	1	0	1	2	0	1	0	1	8
OG0007257	IPR013766;IPR011679	Domain Thioredoxin domain;Domain Endoplasmic reticulum resident protein 29, C-terminal	PF00085;PF07749	Thioredoxin;Endoplasmic reticulum protein ERp29, C-terminal domain	1	1	1	2	2	1	1	1	1	11
OG0000497	IPR013766	Domain Thioredoxin domain	PF00085	Thioredoxin	4	1	3	9	2	6	2	6	3	36
OG0001547	IPR013766	Domain Thioredoxin domain	PF00085	Thioredoxin	3	1	2	2	4	3	2	4	2	23
OG0002579	IPR013766	Domain Thioredoxin domain	PF00085	Thioredoxin	1	2	2	4	2	3	2	2	1	19
OG0003063	IPR013766	Domain Thioredoxin domain	PF00085;PF13848	Thioredoxin;Thioredoxin-like domain	2	1	1	3	2	3	1	2	2	17
OG0003308	IPR013766	Domain Thioredoxin domain	PF00085	Thioredoxin	2	1	2	2	2	2	1	2	2	16
OG0004152	IPR013766	Domain Thioredoxin domain	PF00085	Thioredoxin	2	1	1	2	2	2	1	2	1	14
OG0004428	IPR013766	Domain Thioredoxin domain	PF00085	Thioredoxin	2	1	1	2	2	3	1	1	1	14
OG0004606	IPR013766	Domain Thioredoxin domain	PF00085	Thioredoxin	1	2	2	1	2	2	1	2	1	14
OG0004642	IPR013766	Domain Thioredoxin domain	PF00085;PF13848	Thioredoxin;Thioredoxin-like domain	2	1	1	2	1	2	1	2	2	14
OG0005291	IPR013766	Domain Thioredoxin domain	PF00085	Thioredoxin	1	2	1	2	2	1	1	1	2	13
OG0005450	IPR013766	Domain Thioredoxin domain	PF00085	Thioredoxin	2	1	1	2	2	2	1	1	1	13
OG0005453	IPR013766	Domain Thioredoxin domain	PF00085	Thioredoxin	2	1	1	2	2	2	1	1	1	13
OG0006483	IPR013766	Domain Thioredoxin domain	PF00085;PF13848	Thioredoxin;Thioredoxin-like domain	1	1	1	3	1	1	1	2	1	12
OG0006703	IPR013766	Domain Thioredoxin domain	PF00085	Thioredoxin	2	1	2	2	1	1	1	1	1	12
OG0007045	IPR013766	Domain Thioredoxin domain	PF00085	Thioredoxin	1	1	1	2	2	1	1	2	1	12
OG0007288	IPR013766	Domain Thioredoxin domain	PF00085	Thioredoxin	2	1	1	1	2	1	1	1	1	11
OG0007399	IPR013766	Domain Thioredoxin domain	PF00085	Thioredoxin	2	1	1	2	1	0	1	1	2	11
OG0007544	IPR013766	Domain Thioredoxin domain	PF00085	Thioredoxin	1	1	1	3	1	1	1	1	1	11
OG0007709	IPR013766	Domain Thioredoxin domain	PF00085	Thioredoxin	2	1	1	2	1	2	1	1	0	11
OG0007764	IPR013766	Domain Thioredoxin domain	PF00085;PF13848	Thioredoxin;Thioredoxin-like domain	2	1	1	2	1	1	1	1	1	11
OG0007792	IPR013766	Domain Thioredoxin domain	PF00085	Thioredoxin	1	1	2	2	1	1	1	1	1	11
OG0007849	IPR013766	Domain Thioredoxin domain	PF00085	Thioredoxin	1	1	1	2	2	1	1	1	1	11
OG0007999	IPR013766	Domain Thioredoxin domain	PF00085	Thioredoxin	1	1	1	2	2	1	1	1	1	11
OG0008066	IPR013766	Domain Thioredoxin domain	PF00085	Thioredoxin	2	1	1	2	1	1	2	1	0	11
OG0009156	IPR013766	Domain Thioredoxin domain	PF00085	Thioredoxin	1	1	1	1	2	1	1	1	1	10
OG0011531	IPR013766	Domain Thioredoxin domain	PF00085	Thioredoxin	1	1	1	2	1	0	1	1	1	9
OG0011768	IPR013766	Domain Thioredoxin domain	PF00085	Thioredoxin	1	1	1	2	1	0	1	1	1	9
OG0012598	IPR013766	Domain Thioredoxin domain	PF00085	Thioredoxin	1	1	1	1	0	1	1	1	1	8
OG0012877	IPR013766	Domain Thioredoxin domain	PF00085	Thioredoxin	1	0	1	1	1	1	1	1	1	8
OG0012979	IPR013766	Domain Thioredoxin domain	PF00085	Thioredoxin	0	1	1	2	2	0	1	0	1	8
OG0013091	IPR013766	Domain Thioredoxin domain	PF00085	Thioredoxin	0	1	1	2	1	0	1	1	1	8
OG0013481	IPR013766	Domain Thioredoxin domain	PF00085	Thioredoxin	1	1	1	1	0	0	1	1	1	7
OG0002979	IPR003008;IPR024757	Domain Tubulin/FtsZ, GTPase domain;Domain Cell division protein FtsZ, C-terminal	PF00091;PF12327	Tubulin/FtsZ family, GTPase domain;FtsZ family, C-terminal domain	2	3	1	2	2	3	1	2	1	17
OG0004623	IPR003008;IPR018316	Domain Tubulin/FtsZ, GTPase domain;Domain Tubulin/FtsZ, 2-layer sandwich domain	PF00091;PF03953	Tubulin/FtsZ family, GTPase domain;Tubulin C-terminal domain	2	1	1	2	2	1	3	1	1	14
OG0010406	IPR024757;IPR003008	Domain Cell division protein FtsZ, C-terminal;Domain Tubulin/FtsZ, GTPase domain	PF00091;PF12327	Tubulin/FtsZ family, GTPase domain;FtsZ family, C-terminal domain	1	1	1	2	1	1	1	1	1	10
OG0012977	IPR003008	Domain Tubulin/FtsZ, GTPase domain	PF00091	Tubulin/FtsZ family, GTPase domain	0	2	0	0	0	1	1	1	3	8
OG0014226	IPR003008	Domain Tubulin/FtsZ, GTPase domain	PF00091	Tubulin/FtsZ family, GTPase domain	0	0	0	0	0	1	0	0	5	6
OG0016760	IPR003008	Domain Tubulin/FtsZ, GTPase domain	PF00091	Tubulin/FtsZ family, GTPase domain	0	0	0	1	0	1	0	0	0	2
OG0017198	IPR003008	Domain Tubulin/FtsZ, GTPase domain	PF00091	Tubulin/FtsZ family, GTPase domain	0	0	0	0	0	1	0	0	1	2
OG0002625	IPR002035;IPR001841;IPR032838	Domain von Willebrand factor, type A;Domain Zinc finger, RING-type;Domain VWA-Hint protein, Vwaint domain	PF00092;PF14624;PF17123	von Willebrand factor type A domain;VWA / Hh protein intein-like;RING-like zinc finger	0	1	7	1	1	6	1	1	1	19
OG0000837	None	None	None	None	3	2	2	4	4	5	2	4	2	28
OG0005205	IPR013087	Domain Zinc finger C2H2-type	PF00096	Zinc finger, C2H2 type	1	1	2	3	0	2	2	1	1	13
OG0007029	None	None	None	None	1	2	1	2	1	2	1	1	1	12
OG0007522	IPR013087	Domain Zinc finger C2H2-type	PF00096	Zinc finger, C2H2 type	1	1	1	2	2	1	1	1	1	11
OG0007800	None	None	None	None	1	1	1	2	2	1	1	1	1	11
OG0010332	None	None	None	None	1	1	1	2	1	1	1	1	1	10
OG0012668	None	None	None	None	1	1	1	0	1	1	1	1	1	8
OG0013067	IPR013087	Domain Zinc finger C2H2-type	PF00096	Zinc finger, C2H2 type	0	1	1	1	1	1	1	1	1	8
OG0016657	None	None	None	None	0	0	0	1	0	0	1	0	0	2
OG0000398	None	None	None	None	3	2	3	6	5	7	3	8	2	39
OG0005273	None	None	None	None	1	1	1	3	2	2	1	1	1	13
OG0007182	None	None	None	None	0	1	1	2	2	2	1	2	1	12
OG0010044	IPR018957	Domain Zinc finger, C3HC4 RING-type	PF00097	Zinc finger, C3HC4 type (RING finger)	1	1	1	2	1	1	1	1	1	10
OG0011669	IPR018957	Domain Zinc finger, C3HC4 RING-type	PF00097	Zinc finger, C3HC4 type (RING finger)	1	1	1	2	0	1	1	1	1	9
OG0013060	None	None	None	None	0	1	1	2	1	1	0	2	0	8
OG0013841	None	None	None	None	1	1	0	0	1	1	0	2	0	6
OG0014652	None	None	None	None	0	0	0	0	1	3	0	1	0	5
OG0015691	None	None	None	None	0	0	0	1	0	0	2	0	0	3
OG0016217	IPR018957	Domain Zinc finger, C3HC4 RING-type	PF00097	Zinc finger, C3HC4 type (RING finger)	0	1	0	1	0	0	0	0	0	2
OG0011630	IPR001878;IPR000504	Domain Zinc finger, CCHC-type;Domain RNA recognition motif domain	PF00098;PF00076	Zinc knuckle;RNA recognition motif. (a.k.a. RRM, RBD, or RNP domain)	1	1	1	2	1	1	1	1	0	9
OG0002923	None	None	None	None	0	0	18	0	0	0	0	0	0	18
OG0014554	None	None	None	None	0	0	1	0	0	3	1	0	0	5
OG0015571	None	None	None	None	0	0	1	0	0	0	1	1	0	3
OG0013057	IPR000894	Domain Ribulose bisphosphate carboxylase small chain, domain	PF00101	Ribulose bisphosphate carboxylase, small chain	0	1	1	2	1	0	1	1	1	8
OG0016596	IPR000894	Domain Ribulose bisphosphate carboxylase small chain, domain	PF00101	Ribulose bisphosphate carboxylase, small chain	0	0	0	1	0	0	1	0	0	2
OG0007772	IPR000242	Domain PTP type protein phosphatase	PF00102	Protein-tyrosine phosphatase	1	1	1	2	1	2	1	1	1	11
OG0016695	None	None	None	None	0	0	0	1	0	0	1	0	0	2
OG0000082	IPR002347	Family Short-chain dehydrogenase/reductase SDR	PF00106	short chain dehydrogenase	3	5	6	14	5	3	24	9	10	79
OG0000400	IPR002347	Family Short-chain dehydrogenase/reductase SDR	PF00106	short chain dehydrogenase	3	3	6	9	1	2	5	6	4	39
OG0000705	IPR002347	Family Short-chain dehydrogenase/reductase SDR	PF00106	short chain dehydrogenase	7	2	2	3	3	3	3	3	5	31
OG0000964	IPR002347	Family Short-chain dehydrogenase/reductase SDR	PF00106	short chain dehydrogenase	6	3	1	4	2	1	1	7	2	27
OG0002067	IPR002347	Family Short-chain dehydrogenase/reductase SDR	PF00106	short chain dehydrogenase	2	3	2	2	4	1	2	2	3	21
OG0003341	IPR002347	Family Short-chain dehydrogenase/reductase SDR	PF00106	short chain dehydrogenase	3	1	1	5	1	2	1	1	1	16
OG0004036	IPR002347	Family Short-chain dehydrogenase/reductase SDR	PF00106	short chain dehydrogenase	2	1	1	2	2	2	1	3	1	15
OG0004293	None	None	None	None	1	1	1	2	3	2	1	2	1	14
OG0004397	IPR002347	Family Short-chain dehydrogenase/reductase SDR	PF00106	short chain dehydrogenase	3	1	1	1	1	1	1	3	2	14
OG0004712	IPR002347	Family Short-chain dehydrogenase/reductase SDR	PF00106	short chain dehydrogenase	1	1	1	2	2	3	1	2	1	14
OG0005131	IPR002347	Family Short-chain dehydrogenase/reductase SDR	PF00106	short chain dehydrogenase	2	1	1	2	1	3	1	1	1	13
OG0005510	IPR002347	Family Short-chain dehydrogenase/reductase SDR	PF00106	short chain dehydrogenase	2	2	1	1	1	1	2	2	1	13
OG0005714	IPR002347	Family Short-chain dehydrogenase/reductase SDR	PF00106	short chain dehydrogenase	1	1	1	3	1	1	2	2	1	13
OG0007373	IPR002347	Family Short-chain dehydrogenase/reductase SDR	PF00106	short chain dehydrogenase	1	2	0	2	0	0	0	1	5	11
OG0007802	IPR002347	Family Short-chain dehydrogenase/reductase SDR	PF00106	short chain dehydrogenase	1	1	1	2	1	2	1	1	1	11
OG0008383	IPR002347	Family Short-chain dehydrogenase/reductase SDR	PF00106	short chain dehydrogenase	1	1	1	1	2	1	1	2	1	11
OG0009375	IPR002347	Family Short-chain dehydrogenase/reductase SDR	PF00106	short chain dehydrogenase	1	1	1	1	1	1	1	2	1	10
OG0009387	IPR002347	Family Short-chain dehydrogenase/reductase SDR	PF00106	short chain dehydrogenase	1	1	1	2	1	1	1	1	1	10
OG0009735	IPR002347	Family Short-chain dehydrogenase/reductase SDR	PF00106	short chain dehydrogenase	1	1	1	1	2	1	1	1	1	10
OG0010067	IPR002347	Family Short-chain dehydrogenase/reductase SDR	PF00106	short chain dehydrogenase	1	1	2	2	1	0	1	1	1	10
OG0010171	IPR002347	Family Short-chain dehydrogenase/reductase SDR	PF00106	short chain dehydrogenase	1	2	1	1	1	1	1	1	1	10
OG0010333	IPR002347	Family Short-chain dehydrogenase/reductase SDR	PF00106	short chain dehydrogenase	2	1	1	1	1	1	1	1	1	10
OG0010892	IPR002347	Family Short-chain dehydrogenase/reductase SDR	PF00106	short chain dehydrogenase	1	1	1	1	1	1	1	1	1	9
OG0010933	IPR002347	Family Short-chain dehydrogenase/reductase SDR	PF00106	short chain dehydrogenase	1	1	1	2	0	1	1	1	1	9
OG0011705	IPR002347	Family Short-chain dehydrogenase/reductase SDR	PF00106	short chain dehydrogenase	1	1	1	1	1	1	1	1	1	9
OG0012327	IPR002347	Family Short-chain dehydrogenase/reductase SDR	PF00106	short chain dehydrogenase	0	0	3	1	1	0	1	0	3	9
OG0014297	IPR002347	Family Short-chain dehydrogenase/reductase SDR	PF00106	short chain dehydrogenase	1	0	1	1	0	1	1	0	0	5
OG0014380	IPR002347	Family Short-chain dehydrogenase/reductase SDR	PF00106	short chain dehydrogenase	0	2	0	0	0	2	0	1	0	5
OG0014455	None	None	None	None	0	2	1	2	0	0	0	0	0	5
OG0015450	IPR002347	Family Short-chain dehydrogenase/reductase SDR	PF00106	short chain dehydrogenase	0	1	0	1	0	1	0	0	0	3
OG0015711	None	None	None	None	0	0	0	1	0	0	1	0	1	3
OG0016045	IPR002347	Family Short-chain dehydrogenase/reductase SDR	PF00106	short chain dehydrogenase	1	0	0	0	0	0	0	1	0	2
OG0016230	IPR002347	Family Short-chain dehydrogenase/reductase SDR	PF00106	short chain dehydrogenase	0	1	0	0	0	1	0	0	0	2
OG0016592	IPR002347	Family Short-chain dehydrogenase/reductase SDR	PF00106	short chain dehydrogenase	0	0	0	1	0	0	1	0	0	2
OG0016783	None	None	None	None	0	0	0	1	0	1	0	0	0	2
OG0017113	IPR002347	Family Short-chain dehydrogenase/reductase SDR	PF00106	short chain dehydrogenase	0	0	0	0	0	1	0	1	0	2
OG0007889	IPR013154;IPR013149;IPR002347	Domain Alcohol dehydrogenase, N-terminal;Domain Alcohol dehydrogenase, C-terminal;Family Short-chain dehydrogenase/reductase SDR	PF00107;PF08240;PF00106	Zinc-binding dehydrogenase;Alcohol dehydrogenase GroES-like domain;short chain dehydrogenase	1	1	1	1	1	2	2	1	1	11
OG0000179	IPR013149	Domain Alcohol dehydrogenase, C-terminal	PF00107;PF16884	Zinc-binding dehydrogenase;N-terminal domain of oxidoreductase	10	9	6	8	5	2	6	4	6	56
OG0000194	IPR013154;IPR013149	Domain Alcohol dehydrogenase, N-terminal;Domain Alcohol dehydrogenase, C-terminal	PF00107;PF08240	Zinc-binding dehydrogenase;Alcohol dehydrogenase GroES-like domain	3	1	6	6	3	5	13	5	12	54
OG0001151	IPR013154;IPR013149	Domain Alcohol dehydrogenase, N-terminal;Domain Alcohol dehydrogenase, C-terminal	PF00107;PF08240	Zinc-binding dehydrogenase;Alcohol dehydrogenase GroES-like domain	1	2	1	11	2	1	4	1	3	26
OG0002129	None	None	None	None	2	2	2	4	1	3	2	2	2	20
OG0003021	IPR013154;IPR013149	Domain Alcohol dehydrogenase, N-terminal;Domain Alcohol dehydrogenase, C-terminal	PF00107;PF08240	Zinc-binding dehydrogenase;Alcohol dehydrogenase GroES-like domain	2	1	1	3	2	3	2	1	2	17
OG0003593	IPR013154;IPR013149	Domain Alcohol dehydrogenase, N-terminal;Domain Alcohol dehydrogenase, C-terminal	PF08240;PF00107	Alcohol dehydrogenase GroES-like domain;Zinc-binding dehydrogenase	0	3	1	1	0	4	1	2	4	16
OG0003746	IPR013154;IPR013149	Domain Alcohol dehydrogenase, N-terminal;Domain Alcohol dehydrogenase, C-terminal	PF00107;PF08240	Zinc-binding dehydrogenase;Alcohol dehydrogenase GroES-like domain	1	1	2	2	1	2	3	1	2	15
OG0004021	IPR013154;IPR013149	Domain Alcohol dehydrogenase, N-terminal;Domain Alcohol dehydrogenase, C-terminal	PF00107;PF08240	Zinc-binding dehydrogenase;Alcohol dehydrogenase GroES-like domain	1	1	3	1	1	1	2	3	2	15
OG0004728	IPR013149	Domain Alcohol dehydrogenase, C-terminal	PF00107	Zinc-binding dehydrogenase	1	2	2	3	0	1	1	1	3	14
OG0004882	IPR013154;IPR013149	Domain Alcohol dehydrogenase, N-terminal;Domain Alcohol dehydrogenase, C-terminal	PF00107;PF08240	Zinc-binding dehydrogenase;Alcohol dehydrogenase GroES-like domain	3	1	1	2	1	1	1	1	2	13
OG0007031	IPR013149;IPR013154	Domain Alcohol dehydrogenase, C-terminal;Domain Alcohol dehydrogenase, N-terminal	PF00107;PF08240	Zinc-binding dehydrogenase;Alcohol dehydrogenase GroES-like domain	1	1	1	2	2	2	1	1	1	12
OG0007140	None	None	None	None	0	2	0	2	0	4	1	1	2	12
OG0008778	IPR013154;IPR013149	Domain Alcohol dehydrogenase, N-terminal;Domain Alcohol dehydrogenase, C-terminal	PF00107;PF08240	Zinc-binding dehydrogenase;Alcohol dehydrogenase GroES-like domain	0	1	1	2	2	1	1	2	1	11
OG0008842	IPR013149	Domain Alcohol dehydrogenase, C-terminal	PF00107;PF16884	Zinc-binding dehydrogenase;N-terminal domain of oxidoreductase	0	1	2	2	1	0	1	2	2	11
OG0011414	IPR013149	Domain Alcohol dehydrogenase, C-terminal	PF00107;PF16884	Zinc-binding dehydrogenase;N-terminal domain of oxidoreductase	1	1	1	1	1	1	1	1	1	9
OG0011654	IPR013154;IPR013149	Domain Alcohol dehydrogenase, N-terminal;Domain Alcohol dehydrogenase, C-terminal	PF00107;PF08240	Zinc-binding dehydrogenase;Alcohol dehydrogenase GroES-like domain	1	1	1	1	1	1	1	1	1	9
OG0011910	IPR013154;IPR013149	Domain Alcohol dehydrogenase, N-terminal;Domain Alcohol dehydrogenase, C-terminal	PF00107;PF08240	Zinc-binding dehydrogenase;Alcohol dehydrogenase GroES-like domain	1	1	1	1	1	1	1	1	1	9
OG0012789	IPR013154;IPR013149	Domain Alcohol dehydrogenase, N-terminal;Domain Alcohol dehydrogenase, C-terminal	PF00107;PF08240	Zinc-binding dehydrogenase;Alcohol dehydrogenase GroES-like domain	1	1	1	1	1	1	0	1	1	8
OG0013284	IPR013154;IPR013149	Domain Alcohol dehydrogenase, N-terminal;Domain Alcohol dehydrogenase, C-terminal	PF00107;PF08240	Zinc-binding dehydrogenase;Alcohol dehydrogenase GroES-like domain	3	1	0	0	0	0	0	2	1	7
OG0013453	IPR013154;IPR013149	Domain Alcohol dehydrogenase, N-terminal;Domain Alcohol dehydrogenase, C-terminal	PF00107;PF08240	Zinc-binding dehydrogenase;Alcohol dehydrogenase GroES-like domain	1	0	1	1	1	0	1	1	1	7
OG0013603	None	None	None	None	0	3	0	0	1	1	1	1	0	7
OG0013945	None	None	None	None	0	1	0	0	0	1	1	3	0	6
OG0015059	IPR013154;IPR013149	Domain Alcohol dehydrogenase, N-terminal;Domain Alcohol dehydrogenase, C-terminal	PF00107;PF08240	Zinc-binding dehydrogenase;Alcohol dehydrogenase GroES-like domain	0	0	1	0	0	1	1	0	1	4
OG0015087	IPR013149	Domain Alcohol dehydrogenase, C-terminal	PF00107	Zinc-binding dehydrogenase	0	0	0	1	0	0	3	0	0	4
OG0015645	None	None	None	None	0	0	1	0	0	0	1	0	1	3
OG0015647	IPR013149	Domain Alcohol dehydrogenase, C-terminal	PF00107;PF16884	Zinc-binding dehydrogenase;N-terminal domain of oxidoreductase	0	0	1	1	0	0	1	0	0	3
OG0015652	IPR013149	Domain Alcohol dehydrogenase, C-terminal	PF00107;PF16884	Zinc-binding dehydrogenase;N-terminal domain of oxidoreductase	0	0	1	1	0	0	1	0	0	3
OG0015782	IPR013149	Domain Alcohol dehydrogenase, C-terminal	PF00107;PF16884	Zinc-binding dehydrogenase;N-terminal domain of oxidoreductase	0	0	0	1	0	0	1	1	0	3
OG0015787	IPR013149	Domain Alcohol dehydrogenase, C-terminal	PF00107	Zinc-binding dehydrogenase	0	0	0	2	0	1	0	0	0	3
OG0001890	IPR020616;IPR020617	Domain Thiolase, N-terminal;Domain Thiolase, C-terminal	PF00108;PF02803	Thiolase, N-terminal domain;Thiolase, C-terminal domain	3	2	2	2	2	4	2	2	2	21
OG0007470	IPR014030;IPR014031	Domain Beta-ketoacyl synthase, N-terminal;Domain Beta-ketoacyl synthase, C-terminal	PF00109;PF02801	Beta-ketoacyl synthase, N-terminal domain;Beta-ketoacyl synthase, C-terminal domain	1	2	1	1	1	2	1	1	1	11
OG0002256	IPR014030;IPR014031	Domain Beta-ketoacyl synthase, N-terminal;Domain Beta-ketoacyl synthase, C-terminal	PF00109;PF02801	Beta-ketoacyl synthase, N-terminal domain;Beta-ketoacyl synthase, C-terminal domain	1	4	2	2	3	2	2	2	2	20
OG0015420	IPR014030	Domain Beta-ketoacyl synthase, N-terminal	PF00109	Beta-ketoacyl synthase, N-terminal domain	0	2	0	0	0	1	0	0	0	3
OG0002112	IPR001041	Domain 2Fe-2S ferredoxin-type iron-sulfur binding domain	PF00111	2Fe-2S iron-sulfur cluster binding domain	1	3	2	2	2	3	2	4	1	20
OG0002175	IPR001041	Domain 2Fe-2S ferredoxin-type iron-sulfur binding domain	PF00111	2Fe-2S iron-sulfur cluster binding domain	2	3	2	4	2	2	2	2	1	20
OG0005312	IPR001041	Domain 2Fe-2S ferredoxin-type iron-sulfur binding domain	PF00111	2Fe-2S iron-sulfur cluster binding domain	2	2	1	2	1	1	1	3	0	13
OG0008204	IPR001041	Domain 2Fe-2S ferredoxin-type iron-sulfur binding domain	PF00111	2Fe-2S iron-sulfur cluster binding domain	1	1	1	2	1	2	1	1	1	11
OG0009498	IPR001041	Domain 2Fe-2S ferredoxin-type iron-sulfur binding domain	PF00111	2Fe-2S iron-sulfur cluster binding domain	1	1	1	2	2	0	1	1	1	10
OG0011055	IPR001041	Domain 2Fe-2S ferredoxin-type iron-sulfur binding domain	PF00111	2Fe-2S iron-sulfur cluster binding domain	1	1	1	1	1	1	1	1	1	9
OG0013836	IPR001041	Domain 2Fe-2S ferredoxin-type iron-sulfur binding domain	PF00111	2Fe-2S iron-sulfur cluster binding domain	1	0	1	1	0	0	1	1	1	6
OG0001121	IPR000668;IPR000118;IPR013201	Domain Peptidase C1A, papain C-terminal;Domain Granulin;Domain Cathepsin propeptide inhibitor domain (I29)	PF00112;PF08246;PF00396	Papain family cysteine protease;Cathepsin propeptide inhibitor domain (I29);Granulin	2	2	2	4	4	5	2	3	2	26
OG0010522	IPR000668;IPR000118	Domain Peptidase C1A, papain C-terminal;Domain Granulin	PF00112;PF00396	Papain family cysteine protease;Granulin	0	1	1	1	2	0	1	3	1	10
OG0000037	IPR000668;IPR013201	Domain Peptidase C1A, papain C-terminal;Domain Cathepsin propeptide inhibitor domain (I29)	PF00112;PF08246	Papain family cysteine protease;Cathepsin propeptide inhibitor domain (I29)	7	8	15	28	6	13	14	6	6	103
OG0000859	IPR000668;IPR013201	Domain Peptidase C1A, papain C-terminal;Domain Cathepsin propeptide inhibitor domain (I29)	PF00112;PF08246	Papain family cysteine protease;Cathepsin propeptide inhibitor domain (I29)	3	2	2	4	4	5	2	2	4	28
OG0002587	IPR000668;IPR013201	Domain Peptidase C1A, papain C-terminal;Domain Cathepsin propeptide inhibitor domain (I29)	PF00112;PF08246	Papain family cysteine protease;Cathepsin propeptide inhibitor domain (I29)	2	2	1	4	1	4	2	1	2	19
OG0003800	IPR000668;IPR013201	Domain Peptidase C1A, papain C-terminal;Domain Cathepsin propeptide inhibitor domain (I29)	PF00112;PF08246	Papain family cysteine protease;Cathepsin propeptide inhibitor domain (I29)	2	2	1	2	1	2	1	2	2	15
OG0009381	IPR000668;IPR013201	Domain Peptidase C1A, papain C-terminal;Domain Cathepsin propeptide inhibitor domain (I29)	PF00112;PF08246	Papain family cysteine protease;Cathepsin propeptide inhibitor domain (I29)	1	1	1	2	1	0	1	2	1	10
OG0009828	IPR000668	Domain Peptidase C1A, papain C-terminal	PF00112	Papain family cysteine protease	1	1	1	1	1	1	1	2	1	10
OG0011383	IPR000668;IPR013201	Domain Peptidase C1A, papain C-terminal;Domain Cathepsin propeptide inhibitor domain (I29)	PF00112;PF08246	Papain family cysteine protease;Cathepsin propeptide inhibitor domain (I29)	1	1	1	1	1	1	1	1	1	9
OG0015135	IPR000668	Domain Peptidase C1A, papain C-terminal	PF00112	Papain family cysteine protease	0	0	0	1	1	1	0	1	0	4
OG0015303	IPR000668	Domain Peptidase C1A, papain C-terminal	PF00112	Papain family cysteine protease	1	0	0	1	0	0	0	1	0	3
OG0007480	IPR020810;IPR020811	Domain Enolase, C-terminal TIM barrel domain;Domain Enolase, N-terminal	PF00113;PF03952	Enolase, C-terminal TIM barrel domain;Enolase, N-terminal domain	1	1	1	2	1	2	1	1	1	11
OG0002365	IPR020810;IPR020811	Domain Enolase, C-terminal TIM barrel domain;Domain Enolase, N-terminal	PF00113;PF03952	Enolase, C-terminal TIM barrel domain;Enolase, N-terminal domain	1	3	2	3	3	1	2	2	2	19
OG0009726	IPR020810;IPR020811	Domain Enolase, C-terminal TIM barrel domain;Domain Enolase, N-terminal	PF00113;PF03952	Enolase, C-terminal TIM barrel domain;Enolase, N-terminal domain	1	1	1	2	2	0	1	1	1	10
OG0010874	IPR000883	Family Cytochrome c oxidase subunit I	PF00115	Cytochrome C and Quinol oxidase polypeptide I	1	0	0	1	0	0	0	6	1	9
OG0008106	IPR001674;IPR017926	Domain GMP synthase, C-terminal;Domain Glutamine amidotransferase	PF00117;PF00958	Glutamine amidotransferase class-I;GMP synthase C terminal domain	1	1	1	2	1	2	1	1	1	11
OG0005575	IPR017926;IPR002474	Domain Glutamine amidotransferase;Domain Carbamoyl-phosphate synthase small subunit, N-terminal domain	PF00117;PF00988	Glutamine amidotransferase class-I;Carbamoyl-phosphate synthase small chain, CPSase domain	1	1	2	2	1	2	2	1	1	13
OG0009182	IPR006062;IPR017926	Family Histidine biosynthesis;Domain Glutamine amidotransferase	PF00117;PF00977	Glutamine amidotransferase class-I;Histidine biosynthesis protein	1	1	1	1	2	1	1	1	1	10
OG0007270	IPR006805;IPR015890;IPR017926	Domain Anthranilate synthase component I, N-terminal;Domain Chorismate-utilising enzyme, C-terminal;Domain Glutamine amidotransferase	PF00425;PF04715;PF00117	chorismate binding enzyme;Anthranilate synthase component I, N terminal region;Glutamine amidotransferase class-I	1	1	1	2	1	1	1	1	2	11
OG0001895	IPR017926;IPR017456	Domain Glutamine amidotransferase;Domain CTP synthase, N-terminal	PF00117;PF06418	Glutamine amidotransferase class-I;CTP synthase N-terminus	4	2	2	3	2	1	2	3	2	21
OG0005079	IPR017926;IPR017456	Domain Glutamine amidotransferase;Domain CTP synthase, N-terminal	PF00117;PF06418	Glutamine amidotransferase class-I;CTP synthase N-terminus	1	1	1	2	2	1	3	1	1	13
OG0001877	IPR017926	Domain Glutamine amidotransferase	PF00117	Glutamine amidotransferase class-I	5	1	1	2	6	3	1	1	1	21
OG0003050	IPR017926	Domain Glutamine amidotransferase	PF00117	Glutamine amidotransferase class-I	6	2	1	2	2	1	1	1	1	17
OG0012312	IPR017926	Domain Glutamine amidotransferase	PF00117	Glutamine amidotransferase class-I	0	0	1	1	1	3	1	1	1	9
OG0016333	IPR017926	Domain Glutamine amidotransferase	PF00117	Glutamine amidotransferase class-I	0	1	0	1	0	0	0	0	0	2
OG0017368	None	None	None	None	0	0	0	0	0	0	0	1	1	2
OG0003257	IPR002423	Family Chaperonin Cpn60/TCP-1 family	PF00118	TCP-1/cpn60 chaperonin family	2	1	2	2	2	2	2	2	1	16
OG0004415	IPR002423	Family Chaperonin Cpn60/TCP-1 family	PF00118	TCP-1/cpn60 chaperonin family	3	1	1	1	2	1	1	2	2	14
OG0004958	IPR002423	Family Chaperonin Cpn60/TCP-1 family	PF00118	TCP-1/cpn60 chaperonin family	1	1	1	2	2	2	1	2	1	13
OG0005521	IPR002423	Family Chaperonin Cpn60/TCP-1 family	PF00118	TCP-1/cpn60 chaperonin family	2	1	1	1	1	3	1	2	1	13
OG0005604	IPR002423	Family Chaperonin Cpn60/TCP-1 family	PF00118	TCP-1/cpn60 chaperonin family	1	1	1	3	2	1	2	1	1	13
OG0005658	IPR002423	Family Chaperonin Cpn60/TCP-1 family	PF00118	TCP-1/cpn60 chaperonin family	1	2	1	2	1	2	1	1	2	13
OG0006337	IPR002423	Family Chaperonin Cpn60/TCP-1 family	PF00118	TCP-1/cpn60 chaperonin family	1	1	1	2	2	1	1	1	2	12
OG0008214	IPR002423	Family Chaperonin Cpn60/TCP-1 family	PF00118	TCP-1/cpn60 chaperonin family	1	1	1	2	1	2	1	1	1	11
OG0008346	IPR002423	Family Chaperonin Cpn60/TCP-1 family	PF00118	TCP-1/cpn60 chaperonin family	1	1	1	1	3	1	1	1	1	11
OG0008364	IPR002423	Family Chaperonin Cpn60/TCP-1 family	PF00118	TCP-1/cpn60 chaperonin family	1	1	1	2	1	2	1	1	1	11
OG0011131	IPR002423	Family Chaperonin Cpn60/TCP-1 family	PF00118	TCP-1/cpn60 chaperonin family	1	1	1	1	1	1	1	1	1	9
OG0012027	IPR002423	Family Chaperonin Cpn60/TCP-1 family	PF00118	TCP-1/cpn60 chaperonin family	1	1	1	2	1	0	1	1	1	9
OG0012106	IPR002423	Family Chaperonin Cpn60/TCP-1 family	PF00118	TCP-1/cpn60 chaperonin family	1	1	1	2	1	0	1	1	1	9
OG0012767	IPR002423	Family Chaperonin Cpn60/TCP-1 family	PF00118	TCP-1/cpn60 chaperonin family	1	1	1	1	1	0	1	1	1	8
OG0016680	IPR002423	Family Chaperonin Cpn60/TCP-1 family	PF00118	TCP-1/cpn60 chaperonin family	0	0	0	1	1	0	0	0	0	2
OG0016923	IPR002423	Family Chaperonin Cpn60/TCP-1 family	PF00118	TCP-1/cpn60 chaperonin family	0	0	0	1	1	0	0	0	0	2
OG0004161	None	None	None	None	3	0	0	6	0	0	0	4	1	14
OG0013231	IPR000568	Family ATP synthase, F0 complex, subunit A	PF00119	ATP synthase A chain	1	0	0	2	0	2	0	2	0	7
OG0006844	IPR008146;IPR006680	Domain Glutamine synthetase, catalytic domain;Domain Amidohydrolase-related	PF00120;PF04909	Glutamine synthetase, catalytic domain;Amidohydrolase	1	1	1	2	1	1	1	3	1	12
OG0000698	IPR008146;IPR008147	Domain Glutamine synthetase, catalytic domain;Domain Glutamine synthetase, beta-Grasp domain	PF00120;PF03951	Glutamine synthetase, catalytic domain;Glutamine synthetase, beta-Grasp domain	5	2	4	4	2	5	3	3	3	31
OG0002049	IPR000652	Family Triosephosphate isomerase	PF00121	Triosephosphate isomerase	1	2	2	5	3	2	2	2	2	21
OG0004917	IPR000652	Family Triosephosphate isomerase	PF00121	Triosephosphate isomerase	1	1	1	2	2	2	1	2	1	13
OG0000074	IPR004014	Domain Cation-transporting P-type ATPase, N-terminal	PF00122;PF00702;PF00690	E1-E2 ATPase;haloacid dehalogenase-like hydrolase;Cation transporter/ATPase, N-terminus	11	8	9	12	11	9	9	6	8	83
OG0002517	IPR006068;IPR004014	Domain Cation-transporting P-type ATPase, C-terminal;Domain Cation-transporting P-type ATPase, N-terminal	PF00122;PF00689;PF00690;PF00702	E1-E2 ATPase;Cation transporting ATPase, C-terminus;Cation transporter/ATPase, N-terminus;haloacid dehalogenase-like hydrolase	2	1	2	3	3	4	1	1	2	19
OG0014034	None	None	None	None	0	1	0	0	1	0	0	2	2	6
OG0016979	None	None	PF00122	E1-E2 ATPase	0	0	0	0	1	0	0	1	0	2
OG0014374	IPR006068	Domain Cation-transporting P-type ATPase, C-terminal	PF00122;PF00689	E1-E2 ATPase;Cation transporting ATPase, C-terminus	0	1	0	0	0	3	0	1	0	5
OG0010182	IPR032630;IPR032631	Domain P-type ATPase, C-terminal;Domain P-type ATPase, N-terminal	PF00122;PF13246;PF16209;PF16212	E1-E2 ATPase;Cation transport ATPase (P-type);Phospholipid-translocating ATPase N-terminal;Phospholipid-translocating P-type ATPase C-terminal	1	1	1	2	1	1	1	1	1	10
OG0010393	None	None	PF00122	E1-E2 ATPase	1	1	1	2	1	1	1	1	1	10
OG0016738	None	None	PF00122	E1-E2 ATPase	0	0	0	1	1	0	0	0	0	2
OG0002936	IPR000484	Family Photosynthetic reaction centre, L/M	PF00124	Photosynthetic reaction centre protein	1	0	0	1	0	6	0	7	2	17
OG0007221	IPR000484	Family Photosynthetic reaction centre, L/M	PF00124	Photosynthetic reaction centre protein	1	0	0	0	0	5	0	3	2	11
OG0015907	IPR000484	Family Photosynthetic reaction centre, L/M	PF00124	Photosynthetic reaction centre protein	0	0	0	0	0	1	0	2	0	3
OG0000071	IPR007125	Domain Histone H2A/H2B/H3	PF00125	Core histone H2A/H2B/H3/H4	11	7	13	10	7	13	7	12	4	84
OG0000148	IPR007125	Domain Histone H2A/H2B/H3	PF00125	Core histone H2A/H2B/H3/H4	10	2	8	8	3	10	5	10	4	60
OG0006170	None	None	None	None	1	1	1	2	1	2	1	2	1	12
OG0009523	IPR007125	Domain Histone H2A/H2B/H3	PF00125	Core histone H2A/H2B/H3/H4	2	1	1	2	1	0	1	1	1	10
OG0012225	IPR007125	Domain Histone H2A/H2B/H3	PF00125	Core histone H2A/H2B/H3/H4	0	1	1	0	0	1	0	1	5	9
OG0015629	IPR007125	Domain Histone H2A/H2B/H3	PF00125	Core histone H2A/H2B/H3/H4	0	0	1	0	0	0	0	1	1	3
OG0016191	IPR007125	Domain Histone H2A/H2B/H3	PF00125	Core histone H2A/H2B/H3/H4	0	1	0	0	1	0	0	0	0	2
OG0004494	IPR000923	Domain Blue (type 1) copper domain	PF00127	Copper binding proteins, plastocyanin/azurin family	2	1	1	2	2	3	1	1	1	14
OG0010709	IPR006047;IPR004193	Domain Glycosyl hydrolase, family 13, catalytic domain;Domain Glycoside hydrolase, family 13, N-terminal	PF00128;PF02922	Alpha amylase, catalytic domain;Carbohydrate-binding module 48 (Isoamylase N-terminal domain)	1	1	1	1	1	1	1	1	1	9
OG0011274	IPR006047;IPR004193	Domain Glycosyl hydrolase, family 13, catalytic domain;Domain Glycoside hydrolase, family 13, N-terminal	PF00128;PF02922	Alpha amylase, catalytic domain;Carbohydrate-binding module 48 (Isoamylase N-terminal domain)	1	1	1	2	0	1	1	1	1	9
OG0004399	IPR012850;IPR006047	Domain Alpha-amylase, C-terminal beta-sheet;Domain Glycosyl hydrolase, family 13, catalytic domain	PF00128;PF07821	Alpha amylase, catalytic domain;Alpha-amylase C-terminal beta-sheet domain	1	2	2	2	1	1	1	2	2	14
OG0009713	IPR012850;IPR006047	Domain Alpha-amylase, C-terminal beta-sheet;Domain Glycosyl hydrolase, family 13, catalytic domain	PF00128;PF07821	Alpha amylase, catalytic domain;Alpha-amylase C-terminal beta-sheet domain	1	1	1	2	1	1	1	1	1	10
OG0011400	IPR012850;IPR006047	Domain Alpha-amylase, C-terminal beta-sheet;Domain Glycosyl hydrolase, family 13, catalytic domain	PF00128;PF07821	Alpha amylase, catalytic domain;Alpha-amylase C-terminal beta-sheet domain	1	1	1	2	0	1	1	1	1	9
OG0014098	IPR006047;IPR012850	Domain Glycosyl hydrolase, family 13, catalytic domain;Domain Alpha-amylase, C-terminal beta-sheet	PF00128;PF07821	Alpha amylase, catalytic domain;Alpha-amylase C-terminal beta-sheet domain	0	0	1	2	0	0	1	1	1	6
OG0016786	IPR012850;IPR006047	Domain Alpha-amylase, C-terminal beta-sheet;Domain Glycosyl hydrolase, family 13, catalytic domain	PF00128;PF07821	Alpha amylase, catalytic domain;Alpha-amylase C-terminal beta-sheet domain	0	0	0	1	0	0	1	0	0	2
OG0008513	IPR002219;IPR000756;IPR001206	Domain Protein kinase C-like, phorbol ester/diacylglycerol-binding domain;Domain Diacylglycerol kinase, accessory domain;Domain Diacylglycerol kinase, catalytic domain	PF00130;PF00609;PF00781	Phorbol esters/diacylglycerol binding domain (C1 domain);Diacylglycerol kinase accessory domain;Diacylglycerol kinase catalytic domain	1	1	1	1	2	1	1	2	1	11
OG0012944	IPR002219;IPR000756;IPR001206	Domain Protein kinase C-like, phorbol ester/diacylglycerol-binding domain;Domain Diacylglycerol kinase, accessory domain;Domain Diacylglycerol kinase, catalytic domain	PF00130;PF00609;PF00781	Phorbol esters/diacylglycerol binding domain (C1 domain);Diacylglycerol kinase accessory domain;Diacylglycerol kinase catalytic domain	1	1	1	1	0	1	1	1	1	8
OG0001128	IPR001451;IPR010493	Repeat Hexapeptide repeat;Domain Serine acetyltransferase, N-terminal	PF00132;PF06426	Bacterial transferase hexapeptide (six repeats);Serine acetyltransferase, N-terminal	3	2	2	4	3	6	2	3	1	26
OG0001990	IPR001451	Repeat Hexapeptide repeat	PF00132	Bacterial transferase hexapeptide (six repeats)	2	2	2	4	4	1	2	3	1	21
OG0006235	IPR001451;IPR029098	Repeat Hexapeptide repeat;Domain UDP N-acetylglucosamine O-acyltransferase, C-terminal	PF00132;PF13720	Bacterial transferase hexapeptide (six repeats);Udp N-acetylglucosamine O-acyltransferase; Domain 2	1	1	1	4	1	1	1	1	1	12
OG0008129	None	None	None	None	2	1	1	2	2	1	1	1	0	11
OG0009331	IPR001451	Repeat Hexapeptide repeat	PF00132	Bacterial transferase hexapeptide (six repeats)	2	1	1	1	1	1	1	1	1	10
OG0010671	IPR001451;IPR010493	Repeat Hexapeptide repeat;Domain Serine acetyltransferase, N-terminal	PF00132;PF06426	Bacterial transferase hexapeptide (six repeats);Serine acetyltransferase, N-terminal	2	0	1	1	2	0	1	1	1	9
OG0015889	IPR001451;IPR010493	Repeat Hexapeptide repeat;Domain Serine acetyltransferase, N-terminal	PF00132;PF06426	Bacterial transferase hexapeptide (six repeats);Serine acetyltransferase, N-terminal	0	0	0	0	1	1	0	0	1	3
OG0003849	IPR002300;IPR013155	Domain Aminoacyl-tRNA synthetase, class Ia;Domain Methionyl/Valyl/Leucyl/Isoleucyl-tRNA synthetase, anticodon-binding	PF00133;PF08264	tRNA synthetases class I (I, L, M and V);Anticodon-binding domain of tRNA	1	1	1	2	2	2	2	2	2	15
OG0004423	IPR002300;IPR013155	Domain Aminoacyl-tRNA synthetase, class Ia;Domain Methionyl/Valyl/Leucyl/Isoleucyl-tRNA synthetase, anticodon-binding	PF00133;PF08264	tRNA synthetases class I (I, L, M and V);Anticodon-binding domain of tRNA	1	1	1	3	2	2	2	1	1	14
OG0005628	IPR002300;IPR013155	Domain Aminoacyl-tRNA synthetase, class Ia;Domain Methionyl/Valyl/Leucyl/Isoleucyl-tRNA synthetase, anticodon-binding	PF00133;PF08264	tRNA synthetases class I (I, L, M and V);Anticodon-binding domain of tRNA	1	1	1	3	1	1	1	1	3	13
OG0008749	IPR013155;IPR002300	Domain Methionyl/Valyl/Leucyl/Isoleucyl-tRNA synthetase, anticodon-binding;Domain Aminoacyl-tRNA synthetase, class Ia	PF08264;PF00133	Anticodon-binding domain of tRNA;tRNA synthetases class I (I, L, M and V)	1	1	1	3	1	1	1	1	1	11
OG0009202	IPR002300;IPR013155	Domain Aminoacyl-tRNA synthetase, class Ia;Domain Methionyl/Valyl/Leucyl/Isoleucyl-tRNA synthetase, anticodon-binding	PF00133;PF08264	tRNA synthetases class I (I, L, M and V);Anticodon-binding domain of tRNA	1	1	1	1	1	2	1	1	1	10
OG0015150	IPR002300	Domain Aminoacyl-tRNA synthetase, class Ia	PF00133	tRNA synthetases class I (I, L, M and V)	0	0	0	1	0	0	1	1	1	4
OG0000896	IPR004367;IPR006671	Domain Cyclin, C-terminal domain;Domain Cyclin, N-terminal	PF00134;PF02984	Cyclin, N-terminal domain;Cyclin, C-terminal domain	4	2	2	4	3	3	2	6	2	28
OG0000268	IPR006671;IPR004367	Domain Cyclin, N-terminal;Domain Cyclin, C-terminal domain	PF00134;PF02984	Cyclin, N-terminal domain;Cyclin, C-terminal domain	3	3	3	7	6	11	3	7	3	46
OG0000588	IPR006671;IPR004367	Domain Cyclin, N-terminal;Domain Cyclin, C-terminal domain	PF00134;PF02984	Cyclin, N-terminal domain;Cyclin, C-terminal domain	5	3	3	4	4	4	3	4	3	33
OG0000855	IPR004367;IPR006671	Domain Cyclin, C-terminal domain;Domain Cyclin, N-terminal	PF00134;PF02984	Cyclin, N-terminal domain;Cyclin, C-terminal domain	5	3	2	4	3	3	2	4	2	28
OG0001077	IPR006671;IPR004367	Domain Cyclin, N-terminal;Domain Cyclin, C-terminal domain	PF00134;PF02984	Cyclin, N-terminal domain;Cyclin, C-terminal domain	3	1	2	4	4	4	2	4	2	26
OG0001549	IPR006671	Domain Cyclin, N-terminal	PF00134	Cyclin, N-terminal domain	1	2	2	5	4	4	2	1	2	23
OG0001781	IPR006671;IPR004367	Domain Cyclin, N-terminal;Domain Cyclin, C-terminal domain	PF00134;PF02984	Cyclin, N-terminal domain;Cyclin, C-terminal domain	4	2	2	3	3	2	2	2	2	22
OG0002461	IPR004367;IPR006671	Domain Cyclin, C-terminal domain;Domain Cyclin, N-terminal	PF00134;PF02984	Cyclin, N-terminal domain;Cyclin, C-terminal domain	1	2	2	4	3	2	2	1	2	19
OG0004531	IPR006671	Domain Cyclin, N-terminal	PF00134	Cyclin, N-terminal domain	1	1	3	3	1	2	1	1	1	14
OG0005360	IPR004367;IPR006671	Domain Cyclin, C-terminal domain;Domain Cyclin, N-terminal	PF00134;PF02984	Cyclin, N-terminal domain;Cyclin, C-terminal domain	1	1	1	2	1	4	1	1	1	13
OG0008490	IPR006671	Domain Cyclin, N-terminal	PF00134	Cyclin, N-terminal domain	1	1	1	2	2	2	1	0	1	11
OG0009661	IPR006671;IPR004367	Domain Cyclin, N-terminal;Domain Cyclin, C-terminal domain	PF00134;PF02984	Cyclin, N-terminal domain;Cyclin, C-terminal domain	1	1	1	2	1	1	1	1	1	10
OG0010554	IPR004367;IPR006671	Domain Cyclin, C-terminal domain;Domain Cyclin, N-terminal	PF00134;PF02984	Cyclin, N-terminal domain;Cyclin, C-terminal domain	0	2	1	1	3	0	1	0	2	10
OG0010626	None	None	None	None	0	0	0	0	0	10	0	0	0	10
OG0011149	IPR004367;IPR006671	Domain Cyclin, C-terminal domain;Domain Cyclin, N-terminal	PF00134;PF02984	Cyclin, N-terminal domain;Cyclin, C-terminal domain	1	1	1	1	1	1	1	1	1	9
OG0014509	IPR004367;IPR006671	Domain Cyclin, C-terminal domain;Domain Cyclin, N-terminal	PF00134;PF02984	Cyclin, N-terminal domain;Cyclin, C-terminal domain	0	0	2	2	0	0	1	0	0	5
OG0014660	IPR006671	Domain Cyclin, N-terminal	PF00134	Cyclin, N-terminal domain	0	0	0	0	0	4	0	1	0	5
OG0001928	IPR006671	Domain Cyclin, N-terminal	PF00134	Cyclin, N-terminal domain	2	2	2	4	4	2	2	1	2	21
OG0005907	IPR006671	Domain Cyclin, N-terminal	PF00134	Cyclin, N-terminal domain	1	1	1	2	1	2	2	1	1	12
OG0010255	IPR006671	Domain Cyclin, N-terminal	PF00134	Cyclin, N-terminal domain	2	1	1	2	1	0	1	1	1	10
OG0010701	IPR006671	Domain Cyclin, N-terminal	PF00134	Cyclin, N-terminal domain	1	1	1	1	1	0	1	1	2	9
OG0013036	IPR006671	Domain Cyclin, N-terminal	PF00134	Cyclin, N-terminal domain	0	1	1	2	1	0	1	1	1	8
OG0005885	IPR006134;IPR013697;IPR006133	Domain DNA-directed DNA polymerase, family B, multifunctional domain;Domain DNA polymerase epsilon, catalytic subunit A, C-terminal;Domain DNA-directed DNA polymerase, family B, exonuclease domain	PF00136;PF08490;PF03104	DNA polymerase family B;Domain of unknown function (DUF1744);DNA polymerase family B, exonuclease domain	2	1	1	2	1	1	1	2	1	12
OG0011994	IPR006134;IPR015088;IPR024647;IPR006133	Domain DNA-directed DNA polymerase, family B, multifunctional domain;Domain Zinc finger, DNA-directed DNA polymerase, family B, alpha;Domain DNA polymerase alpha catalytic subunit, N-terminal domain;Domain DNA-directed DNA polymerase, family B, exonuclease domain	PF00136;PF08996;PF03104;PF12254	DNA polymerase family B;DNA Polymerase alpha zinc finger;DNA polymerase family B, exonuclease domain;DNA polymerase alpha subunit p180 N terminal	1	1	1	1	1	1	1	1	1	9
OG0001862	IPR002379	Domain V-ATPase proteolipid subunit C-like domain	PF00137	ATP synthase subunit C	2	1	1	2	2	3	1	4	5	21
OG0000425	IPR002379	Domain V-ATPase proteolipid subunit C-like domain	PF00137	ATP synthase subunit C	4	4	3	8	4	4	3	5	3	38
OG0012356	IPR002379	Domain V-ATPase proteolipid subunit C-like domain	PF00137	ATP synthase subunit C	1	0	0	1	0	2	0	3	1	8
OG0013804	IPR002379	Domain V-ATPase proteolipid subunit C-like domain	PF00137	ATP synthase subunit C	3	0	0	0	1	0	0	1	1	6
OG0014649	None	None	None	None	0	0	0	0	5	0	0	0	0	5
OG0000085	IPR001220	Domain Legume lectin domain	PF00139	Legume lectin domain	2	9	8	19	13	2	15	3	8	79
OG0000089	IPR001220;IPR000719	Domain Legume lectin domain;Domain Protein kinase domain	PF00139;PF00069	Legume lectin domain;Protein kinase domain	22	7	2	11	14	6	8	5	2	77
OG0001428	IPR001220;IPR000719	Domain Legume lectin domain;Domain Protein kinase domain	PF00139;PF00069	Legume lectin domain;Protein kinase domain	1	2	2	7	2	3	1	4	2	24
OG0003195	IPR001220	Domain Legume lectin domain	PF00139	Legume lectin domain	0	1	2	3	3	2	2	2	2	17
OG0004749	IPR001220	Domain Legume lectin domain	PF00139	Legume lectin domain	1	1	4	3	2	1	1	1	0	14
OG0005517	IPR001220;IPR000719	Domain Legume lectin domain;Domain Protein kinase domain	PF00139;PF00069	Legume lectin domain;Protein kinase domain	2	1	1	2	1	2	1	2	1	13
OG0007107	IPR001220;IPR000719	Domain Legume lectin domain;Domain Protein kinase domain	PF00139;PF00069	Legume lectin domain;Protein kinase domain	1	1	1	2	1	3	1	1	1	12
OG0010502	IPR001220	Domain Legume lectin domain	PF00139	Legume lectin domain	0	3	4	2	0	0	0	0	1	10
OG0011240	IPR001220;IPR000719	Domain Legume lectin domain;Domain Protein kinase domain	PF00139;PF00069	Legume lectin domain;Protein kinase domain	1	1	1	1	2	0	1	1	1	9
OG0012244	IPR001220	Domain Legume lectin domain	PF00139	Legume lectin domain	0	1	1	1	0	2	2	1	1	9
OG0013255	IPR001220	Domain Legume lectin domain	PF00139	Legume lectin domain	2	1	0	1	3	0	0	0	0	7
OG0013635	None	None	None	None	0	1	1	2	0	0	2	0	1	7
OG0013957	IPR001220	Domain Legume lectin domain	PF00139	Legume lectin domain	0	2	0	0	0	0	0	0	4	6
OG0001604	IPR001220	Domain Legume lectin domain	PF00139	Legume lectin domain	3	1	2	4	3	6	2	1	1	23
OG0006461	IPR001220	Domain Legume lectin domain	PF00139	Legume lectin domain	6	2	1	2	0	0	1	0	0	12
OG0012167	IPR001220	Domain Legume lectin domain	PF00139	Legume lectin domain	0	7	0	0	1	1	0	0	0	9
OG0016489	None	None	None	None	0	0	2	0	0	0	0	0	0	2
OG0000270	IPR002016	Domain Haem peroxidase	PF00141	Peroxidase	7	1	3	4	2	9	3	14	3	46
OG0000415	IPR002016	Domain Haem peroxidase	PF00141	Peroxidase	3	9	1	11	1	3	5	4	2	39
OG0000513	IPR002016	Domain Haem peroxidase	PF00141	Peroxidase	6	2	2	6	3	4	2	8	2	35
OG0000718	IPR002016	Domain Haem peroxidase	PF00141	Peroxidase	0	1	4	4	6	3	6	6	1	31
OG0000748	IPR002016	Domain Haem peroxidase	PF00141	Peroxidase	5	4	1	6	3	3	4	3	1	30
OG0000757	IPR002016	Domain Haem peroxidase	PF00141	Peroxidase	2	3	3	2	7	5	1	1	6	30
OG0001296	IPR002016	Domain Haem peroxidase	PF00141	Peroxidase	0	1	2	4	4	3	2	5	4	25
OG0002028	IPR002016	Domain Haem peroxidase	PF00141	Peroxidase	2	2	2	4	2	2	2	3	2	21
OG0002154	IPR002016	Domain Haem peroxidase	PF00141	Peroxidase	1	3	2	4	1	1	2	4	2	20
OG0002174	IPR002016	Domain Haem peroxidase	PF00141	Peroxidase	1	3	3	3	3	0	3	2	2	20
OG0002203	IPR002016	Domain Haem peroxidase	PF00141	Peroxidase	1	2	3	3	3	2	3	2	1	20
OG0002593	IPR002016	Domain Haem peroxidase	PF00141	Peroxidase	1	2	1	2	3	2	1	5	2	19
OG0002605	IPR002016	Domain Haem peroxidase	PF00141	Peroxidase	2	1	3	5	2	3	0	1	2	19
OG0002880	IPR002016	Domain Haem peroxidase	PF00141	Peroxidase	3	1	2	4	1	1	3	2	1	18
OG0002975	IPR002016	Domain Haem peroxidase	PF00141	Peroxidase	1	1	2	5	2	1	3	1	1	17
OG0003371	IPR002016	Domain Haem peroxidase	PF00141	Peroxidase	1	2	2	2	1	1	2	4	1	16
OG0003761	IPR002016	Domain Haem peroxidase	PF00141	Peroxidase	4	1	1	2	2	2	1	2	0	15
OG0003879	IPR002016	Domain Haem peroxidase	PF00141	Peroxidase	1	2	2	3	0	3	2	1	1	15
OG0004312	IPR002016	Domain Haem peroxidase	PF00141	Peroxidase	4	2	1	1	1	0	1	4	0	14
OG0004539	IPR002016	Domain Haem peroxidase	PF00141	Peroxidase	1	1	1	2	2	4	1	1	1	14
OG0005036	IPR002016	Domain Haem peroxidase	PF00141	Peroxidase	2	2	1	1	1	1	1	3	1	13
OG0005199	IPR002016	Domain Haem peroxidase	PF00141	Peroxidase	1	1	1	2	1	3	1	2	1	13
OG0005674	IPR002016	Domain Haem peroxidase	PF00141	Peroxidase	1	2	1	2	1	1	2	2	1	13
OG0006267	IPR002016	Domain Haem peroxidase	PF00141	Peroxidase	1	1	1	2	2	2	1	1	1	12
OG0007282	IPR002016	Domain Haem peroxidase	PF00141	Peroxidase	1	2	1	1	1	1	1	2	1	11
OG0007537	IPR002016	Domain Haem peroxidase	PF00141	Peroxidase	2	1	1	1	1	1	1	2	1	11
OG0007596	IPR002016	Domain Haem peroxidase	PF00141	Peroxidase	1	1	1	2	1	2	1	1	1	11
OG0008548	IPR002016	Domain Haem peroxidase	PF00141	Peroxidase	1	1	1	3	0	1	1	1	2	11
OG0008701	IPR002016	Domain Haem peroxidase	PF00141	Peroxidase	1	1	2	1	1	2	1	1	1	11
OG0008972	IPR002016	Domain Haem peroxidase	PF00141	Peroxidase	1	1	1	1	1	2	1	1	1	10
OG0009108	IPR002016	Domain Haem peroxidase	PF00141	Peroxidase	2	1	1	1	1	1	1	1	1	10
OG0009169	IPR002016	Domain Haem peroxidase	PF00141	Peroxidase	2	1	1	1	1	1	1	1	1	10
OG0010177	IPR002016	Domain Haem peroxidase	PF00141	Peroxidase	1	1	1	1	0	2	1	2	1	10
OG0010573	IPR002016	Domain Haem peroxidase	PF00141	Peroxidase	0	1	1	1	0	2	1	2	2	10
OG0010673	IPR002016	Domain Haem peroxidase	PF00141	Peroxidase	2	1	1	1	1	0	1	1	1	9
OG0012269	IPR002016	Domain Haem peroxidase	PF00141	Peroxidase	0	1	1	2	1	0	1	2	1	9
OG0012332	IPR002016	Domain Haem peroxidase	PF00141	Peroxidase	0	0	3	4	0	0	2	0	0	9
OG0012432	IPR002016	Domain Haem peroxidase	PF00141	Peroxidase	1	1	1	1	0	1	1	1	1	8
OG0012458	IPR002016	Domain Haem peroxidase	PF00141	Peroxidase	1	1	1	1	0	1	1	1	1	8
OG0012518	IPR002016	Domain Haem peroxidase	PF00141	Peroxidase	1	1	1	1	0	1	1	1	1	8
OG0012522	IPR002016	Domain Haem peroxidase	PF00141	Peroxidase	1	1	1	1	0	1	1	1	1	8
OG0013415	IPR002016	Domain Haem peroxidase	PF00141	Peroxidase	1	0	1	2	0	1	1	0	1	7
OG0013632	IPR002016	Domain Haem peroxidase	PF00141	Peroxidase	0	1	0	1	0	2	1	1	1	7
OG0013680	IPR002016	Domain Haem peroxidase	PF00141	Peroxidase	0	1	1	3	1	0	1	0	0	7
OG0013812	IPR002016	Domain Haem peroxidase	PF00141	Peroxidase	1	0	1	1	1	0	1	0	1	6
OG0015138	IPR002016	Domain Haem peroxidase	PF00141	Peroxidase	0	0	0	3	1	0	0	0	0	4
OG0015242	IPR002016	Domain Haem peroxidase	PF00141	Peroxidase	0	0	0	0	0	0	0	0	4	4
OG0015253	IPR002016	Domain Haem peroxidase	PF00141	Peroxidase	3	0	0	0	0	0	0	0	0	3
OG0015544	IPR002016	Domain Haem peroxidase	PF00141	Peroxidase	0	0	1	1	0	0	1	0	0	3
OG0015594	IPR002016	Domain Haem peroxidase	PF00141	Peroxidase	0	0	1	1	0	0	1	0	0	3
OG0015609	IPR002016	Domain Haem peroxidase	PF00141	Peroxidase	0	0	1	0	0	1	1	0	0	3
OG0015897	IPR002016	Domain Haem peroxidase	PF00141	Peroxidase	0	0	0	0	0	2	0	1	0	3
OG0016439	IPR002016	Domain Haem peroxidase	PF00141	Peroxidase	0	0	1	1	0	0	0	0	0	2
OG0015553	IPR001466	Domain Beta-lactamase-related	PF00144	Beta-lactamase	0	0	1	1	1	0	0	0	0	3
OG0001750	IPR001525	Family C-5 cytosine methyltransferase	PF00145	C-5 cytosine-specific DNA methylase	2	4	2	2	4	3	1	2	2	22
OG0017301	IPR001525	Family C-5 cytosine methyltransferase	PF00145	C-5 cytosine-specific DNA methylase	0	0	0	0	0	0	1	0	1	2
OG0002879	IPR001525	Family C-5 cytosine methyltransferase	PF00145	C-5 cytosine-specific DNA methylase	2	1	3	2	2	2	2	3	1	18
OG0008415	IPR001525	Family C-5 cytosine methyltransferase	PF00145	C-5 cytosine-specific DNA methylase	1	1	1	3	1	1	1	1	1	11
OG0011614	None	None	None	None	1	1	1	2	0	1	1	1	1	9
OG0013226	IPR001694	Family NADH:ubiquinone oxidoreductase, subunit 1/F420H2 oxidoreductase subunit H	PF00146	NADH dehydrogenase	1	0	0	0	0	1	0	4	1	7
OG0015255	IPR001694	Family NADH:ubiquinone oxidoreductase, subunit 1/F420H2 oxidoreductase subunit H	PF00146	NADH dehydrogenase	1	0	0	0	0	0	0	1	1	3
OG0007494	IPR013235;IPR004843;IPR001440	Domain PPP domain;Domain Calcineurin-like phosphoesterase domain, ApaH type;Repeat Tetratricopeptide repeat 1	PF00149;PF08321;PF00515	Calcineurin-like phosphoesterase;PPP5 TPR repeat region;Tetratricopeptide repeat	1	1	1	2	1	2	1	1	1	11
OG0000319	IPR004843;IPR031675	Domain Calcineurin-like phosphoesterase domain, ApaH type;Domain Serine-threonine protein phosphatase, N-terminal	PF00149;PF16891	Calcineurin-like phosphoesterase;Serine-threonine protein phosphatase N-terminal domain	5	4	3	4	8	5	3	6	4	42
OG0000375	IPR004843;IPR025733;IPR015914	Domain Calcineurin-like phosphoesterase domain, ApaH type;Domain Iron/zinc purple acid phosphatase-like C-terminal domain;Domain Purple acid phosphatase, N-terminal	PF00149;PF17808;PF14008;PF16656	Calcineurin-like phosphoesterase;Fn3-like domain from Purple Acid Phosphatase;Iron/zinc purple acid phosphatase-like protein C;Purple acid Phosphatase, N-terminal domain	3	3	8	6	2	5	5	5	3	40
OG0000544	IPR004843	Domain Calcineurin-like phosphoesterase domain, ApaH type	PF00149	Calcineurin-like phosphoesterase	5	3	4	7	3	2	5	4	1	34
OG0000582	IPR004843;IPR015914;IPR025733	Domain Calcineurin-like phosphoesterase domain, ApaH type;Domain Purple acid phosphatase, N-terminal;Domain Iron/zinc purple acid phosphatase-like C-terminal domain	PF00149;PF16656;PF14008	Calcineurin-like phosphoesterase;Purple acid Phosphatase, N-terminal domain;Iron/zinc purple acid phosphatase-like protein C	2	3	3	4	3	4	6	3	5	33
OG0001392	IPR004843	Domain Calcineurin-like phosphoesterase domain, ApaH type	PF00149	Calcineurin-like phosphoesterase	3	2	2	4	4	2	2	2	3	24
OG0001888	IPR004843	Domain Calcineurin-like phosphoesterase domain, ApaH type	PF00149	Calcineurin-like phosphoesterase	2	1	2	4	2	3	2	3	2	21
OG0002863	IPR004843;IPR015914;IPR025733	Domain Calcineurin-like phosphoesterase domain, ApaH type;Domain Purple acid phosphatase, N-terminal;Domain Iron/zinc purple acid phosphatase-like C-terminal domain	PF00149;PF14008;PF16656	Calcineurin-like phosphoesterase;Iron/zinc purple acid phosphatase-like protein C;Purple acid Phosphatase, N-terminal domain	1	4	2	4	1	1	2	1	2	18
OG0002901	IPR004843	Domain Calcineurin-like phosphoesterase domain, ApaH type	PF00149	Calcineurin-like phosphoesterase	1	1	2	5	1	2	5	1	0	18
OG0004300	IPR004843	Domain Calcineurin-like phosphoesterase domain, ApaH type	PF00149	Calcineurin-like phosphoesterase	2	1	1	2	2	2	1	2	1	14
OG0004752	None	None	None	None	1	1	1	3	2	2	1	1	2	14
OG0005308	IPR004843	Domain Calcineurin-like phosphoesterase domain, ApaH type	PF00149	Calcineurin-like phosphoesterase	2	1	1	1	2	2	1	2	1	13
OG0005471	IPR004843	Domain Calcineurin-like phosphoesterase domain, ApaH type	PF00149	Calcineurin-like phosphoesterase	2	1	1	3	2	1	1	1	1	13
OG0006350	IPR004843	Domain Calcineurin-like phosphoesterase domain, ApaH type	PF00149	Calcineurin-like phosphoesterase	1	1	1	2	3	1	1	1	1	12
OG0006864	IPR004843;IPR031675	Domain Calcineurin-like phosphoesterase domain, ApaH type;Domain Serine-threonine protein phosphatase, N-terminal	PF00149;PF16891	Calcineurin-like phosphoesterase;Serine-threonine protein phosphatase N-terminal domain	2	1	1	2	2	1	1	1	1	12
OG0007621	IPR004843	Domain Calcineurin-like phosphoesterase domain, ApaH type	PF00149	Calcineurin-like phosphoesterase	1	1	1	2	1	1	2	1	1	11
OG0008273	IPR004843	Domain Calcineurin-like phosphoesterase domain, ApaH type	PF00149	Calcineurin-like phosphoesterase	1	2	1	1	1	1	1	1	2	11
OG0008716	IPR004843	Domain Calcineurin-like phosphoesterase domain, ApaH type	PF00149	Calcineurin-like phosphoesterase	1	1	1	2	1	1	1	1	2	11
OG0009330	IPR004843;IPR031675	Domain Calcineurin-like phosphoesterase domain, ApaH type;Domain Serine-threonine protein phosphatase, N-terminal	PF00149;PF16891	Calcineurin-like phosphoesterase;Serine-threonine protein phosphatase N-terminal domain	2	1	1	2	2	0	1	0	1	10
OG0009347	IPR004843	Domain Calcineurin-like phosphoesterase domain, ApaH type	PF00149	Calcineurin-like phosphoesterase	1	1	1	1	1	2	1	1	1	10
OG0009410	IPR004843	Domain Calcineurin-like phosphoesterase domain, ApaH type	PF00149	Calcineurin-like phosphoesterase	2	1	1	2	0	1	1	1	1	10
OG0009414	IPR004843	Domain Calcineurin-like phosphoesterase domain, ApaH type	PF00149	Calcineurin-like phosphoesterase	1	1	1	2	1	1	1	1	1	10
OG0009809	IPR004843	Domain Calcineurin-like phosphoesterase domain, ApaH type	PF00149	Calcineurin-like phosphoesterase	1	1	1	1	2	1	1	1	1	10
OG0010134	IPR004843	Domain Calcineurin-like phosphoesterase domain, ApaH type	PF00149	Calcineurin-like phosphoesterase	1	1	1	1	1	1	1	1	2	10
OG0010271	IPR007281;IPR004843	Domain Mre11, DNA-binding;Domain Calcineurin-like phosphoesterase domain, ApaH type	PF00149;PF04152	Calcineurin-like phosphoesterase;Mre11 DNA-binding presumed domain	1	1	1	2	1	1	1	1	1	10
OG0010499	IPR004843;IPR015914;IPR025733	Domain Calcineurin-like phosphoesterase domain, ApaH type;Domain Purple acid phosphatase, N-terminal;Domain Iron/zinc purple acid phosphatase-like C-terminal domain	PF00149;PF17808;PF16656;PF14008	Calcineurin-like phosphoesterase;Fn3-like domain from Purple Acid Phosphatase;Purple acid Phosphatase, N-terminal domain;Iron/zinc purple acid phosphatase-like protein C	0	2	1	2	1	1	1	1	1	10
OG0011505	IPR004843	Domain Calcineurin-like phosphoesterase domain, ApaH type	PF00149	Calcineurin-like phosphoesterase	1	1	1	1	1	1	1	1	1	9
OG0013132	IPR004843	Domain Calcineurin-like phosphoesterase domain, ApaH type	PF00149	Calcineurin-like phosphoesterase	0	1	1	1	1	1	1	1	1	8
OG0013568	IPR004843;IPR031675	Domain Calcineurin-like phosphoesterase domain, ApaH type;Domain Serine-threonine protein phosphatase, N-terminal	PF00149;PF16891	Calcineurin-like phosphoesterase;Serine-threonine protein phosphatase N-terminal domain	0	1	1	1	2	0	1	0	1	7
OG0013995	IPR004843	Domain Calcineurin-like phosphoesterase domain, ApaH type	PF00149	Calcineurin-like phosphoesterase	0	1	1	1	1	0	1	0	1	6
OG0015510	IPR004843	Domain Calcineurin-like phosphoesterase domain, ApaH type	PF00149	Calcineurin-like phosphoesterase	0	0	1	1	0	0	1	0	0	3
OG0015702	IPR004843	Domain Calcineurin-like phosphoesterase domain, ApaH type	PF00149	Calcineurin-like phosphoesterase	0	0	0	1	0	2	0	0	0	3
OG0016347	IPR004843	Domain Calcineurin-like phosphoesterase domain, ApaH type	PF00149	Calcineurin-like phosphoesterase	0	1	0	0	1	0	0	0	0	2
OG0016795	None	None	None	None	0	0	0	1	0	1	0	0	0	2
OG0002781	IPR001547	Domain Glycoside hydrolase, family 5	PF00150	Cellulase (glycosyl hydrolase family 5)	3	1	1	3	4	2	1	2	1	18
OG0000311	IPR001547	Domain Glycoside hydrolase, family 5	PF00150	Cellulase (glycosyl hydrolase family 5)	4	5	2	5	3	4	3	9	8	43
OG0002642	IPR001547	Domain Glycoside hydrolase, family 5	PF00150	Cellulase (glycosyl hydrolase family 5)	2	1	1	3	2	5	1	2	1	18
OG0008644	IPR001547	Domain Glycoside hydrolase, family 5	PF00150	Cellulase (glycosyl hydrolase family 5)	1	1	1	2	1	1	1	1	2	11
OG0012197	IPR001547	Domain Glycoside hydrolase, family 5	PF00150	Cellulase (glycosyl hydrolase family 5)	0	1	1	1	2	0	1	0	3	9
OG0013094	IPR001547	Domain Glycoside hydrolase, family 5	PF00150	Cellulase (glycosyl hydrolase family 5)	0	1	0	0	1	2	0	1	3	8
OG0013157	IPR001547	Domain Glycoside hydrolase, family 5	PF00150	Cellulase (glycosyl hydrolase family 5)	0	1	1	1	1	1	1	1	1	8
OG0014134	IPR001547	Domain Glycoside hydrolase, family 5	PF00150	Cellulase (glycosyl hydrolase family 5)	0	0	1	1	1	0	1	1	1	6
OG0016019	IPR001547	Domain Glycoside hydrolase, family 5	PF00150	Cellulase (glycosyl hydrolase family 5)	0	0	0	0	0	0	0	1	2	3
OG0004482	IPR004364;IPR004365	Domain Aminoacyl-tRNA synthetase, class II (D/K/N);Domain OB-fold nucleic acid binding domain, AA-tRNA synthetase-type	PF00152;PF01336	tRNA synthetases class II (D, K and N) ;OB-fold nucleic acid binding domain	2	1	1	2	3	1	2	1	1	14
OG0003502	IPR004364;IPR004365	Domain Aminoacyl-tRNA synthetase, class II (D/K/N);Domain OB-fold nucleic acid binding domain, AA-tRNA synthetase-type	PF00152;PF01336	tRNA synthetases class II (D, K and N) ;OB-fold nucleic acid binding domain	1	1	2	4	2	0	2	2	2	16
OG0003736	IPR004364	Domain Aminoacyl-tRNA synthetase, class II (D/K/N)	PF00152	tRNA synthetases class II (D, K and N)	2	2	2	2	2	2	1	1	1	15
OG0008271	IPR004364	Domain Aminoacyl-tRNA synthetase, class II (D/K/N)	PF00152	tRNA synthetases class II (D, K and N)	1	1	1	2	2	1	1	1	1	11
OG0009201	IPR004364;IPR029351;IPR004365	Domain Aminoacyl-tRNA synthetase, class II (D/K/N);Domain GAD domain;Domain OB-fold nucleic acid binding domain, AA-tRNA synthetase-type	PF00152;PF02938;PF01336	tRNA synthetases class II (D, K and N) ;GAD domain;OB-fold nucleic acid binding domain	1	1	1	1	1	2	1	1	1	10
OG0009245	IPR004364	Domain Aminoacyl-tRNA synthetase, class II (D/K/N)	PF00152	tRNA synthetases class II (D, K and N)	1	1	1	1	2	1	1	1	1	10
OG0009999	IPR004365;IPR004364	Domain OB-fold nucleic acid binding domain, AA-tRNA synthetase-type;Domain Aminoacyl-tRNA synthetase, class II (D/K/N)	PF00152;PF01336	tRNA synthetases class II (D, K and N) ;OB-fold nucleic acid binding domain	1	1	1	2	1	1	1	1	1	10
OG0015324	IPR004364	Domain Aminoacyl-tRNA synthetase, class II (D/K/N)	PF00152	tRNA synthetases class II (D, K and N)	0	1	0	1	0	0	0	0	1	3
OG0016094	IPR004364	Domain Aminoacyl-tRNA synthetase, class II (D/K/N)	PF00152	tRNA synthetases class II (D, K and N)	1	0	0	1	0	0	0	0	0	2
OG0016460	None	None	None	None	0	0	1	1	0	0	0	0	0	2
OG0001309	None	None	None	None	0	0	0	0	0	24	0	0	1	25
OG0002893	IPR018108;IPR002048	Repeat Mitochondrial substrate/solute carrier;Domain EF-hand domain	PF00153;PF13499	Mitochondrial carrier protein;EF-hand domain pair	3	1	2	3	2	1	2	2	2	18
OG0008460	IPR018108	Repeat Mitochondrial substrate/solute carrier	PF00153	Mitochondrial carrier protein	1	1	1	2	2	0	2	1	1	11
OG0001875	IPR018108	Repeat Mitochondrial substrate/solute carrier	PF00153	Mitochondrial carrier protein	2	2	2	4	3	4	2	1	1	21
OG0000492	IPR018108	Repeat Mitochondrial substrate/solute carrier	PF00153	Mitochondrial carrier protein	3	3	4	9	4	4	3	4	2	36
OG0001350	IPR018108	Repeat Mitochondrial substrate/solute carrier	PF00153	Mitochondrial carrier protein	3	2	2	4	3	4	3	2	1	24
OG0001447	IPR018108	Repeat Mitochondrial substrate/solute carrier	PF00153	Mitochondrial carrier protein	2	2	2	4	2	4	3	3	2	24
OG0001454	None	None	None	None	3	2	1	3	4	6	2	3	0	24
OG0001752	IPR018108	Repeat Mitochondrial substrate/solute carrier	PF00153	Mitochondrial carrier protein	2	2	2	4	2	2	2	3	3	22
OG0001915	IPR018108	Repeat Mitochondrial substrate/solute carrier	PF00153	Mitochondrial carrier protein	2	2	2	4	3	2	2	2	2	21
OG0002146	IPR018108	Repeat Mitochondrial substrate/solute carrier	PF00153	Mitochondrial carrier protein	2	2	1	2	4	3	2	2	2	20
OG0002182	IPR018108	Repeat Mitochondrial substrate/solute carrier	PF00153	Mitochondrial carrier protein	1	2	2	3	4	2	1	3	2	20
OG0002195	IPR018108	Repeat Mitochondrial substrate/solute carrier	PF00153	Mitochondrial carrier protein	2	2	2	3	3	2	2	2	2	20
OG0002253	IPR018108	Repeat Mitochondrial substrate/solute carrier	PF00153	Mitochondrial carrier protein	2	2	2	3	3	3	2	2	1	20
OG0002571	IPR018108	Repeat Mitochondrial substrate/solute carrier	PF00153	Mitochondrial carrier protein	2	2	2	4	3	1	2	2	1	19
OG0002733	IPR018108	Repeat Mitochondrial substrate/solute carrier	PF00153	Mitochondrial carrier protein	2	2	2	2	2	2	2	2	2	18
OG0002832	IPR018108	Repeat Mitochondrial substrate/solute carrier	PF00153	Mitochondrial carrier protein	2	2	3	3	2	1	2	1	2	18
OG0003482	IPR018108	Repeat Mitochondrial substrate/solute carrier	PF00153	Mitochondrial carrier protein	2	2	2	3	2	1	2	1	1	16
OG0004742	IPR018108	Repeat Mitochondrial substrate/solute carrier	PF00153	Mitochondrial carrier protein	1	1	1	2	2	3	1	2	1	14
OG0004959	IPR018108	Repeat Mitochondrial substrate/solute carrier	PF00153	Mitochondrial carrier protein	1	2	1	2	2	1	1	1	2	13
OG0005166	IPR018108	Repeat Mitochondrial substrate/solute carrier	PF00153	Mitochondrial carrier protein	1	1	1	2	2	3	1	1	1	13
OG0005950	IPR018108	Repeat Mitochondrial substrate/solute carrier	PF00153	Mitochondrial carrier protein	2	1	1	2	1	2	1	1	1	12
OG0006426	IPR018108	Repeat Mitochondrial substrate/solute carrier	PF00153	Mitochondrial carrier protein	1	1	2	3	0	2	1	1	1	12
OG0006560	IPR018108	Repeat Mitochondrial substrate/solute carrier	PF00153	Mitochondrial carrier protein	1	1	2	1	1	2	1	2	1	12
OG0007512	IPR018108	Repeat Mitochondrial substrate/solute carrier	PF00153	Mitochondrial carrier protein	1	1	1	2	2	1	1	1	1	11
OG0007651	IPR018108	Repeat Mitochondrial substrate/solute carrier	PF00153	Mitochondrial carrier protein	1	2	1	2	1	1	1	1	1	11
OG0008121	IPR018108	Repeat Mitochondrial substrate/solute carrier	PF00153	Mitochondrial carrier protein	2	1	1	2	1	1	1	1	1	11
OG0008180	IPR018108	Repeat Mitochondrial substrate/solute carrier	PF00153	Mitochondrial carrier protein	1	1	1	2	2	1	1	1	1	11
OG0008498	IPR018108	Repeat Mitochondrial substrate/solute carrier	PF00153	Mitochondrial carrier protein	1	1	1	2	2	1	1	1	1	11
OG0008520	IPR018108	Repeat Mitochondrial substrate/solute carrier	PF00153	Mitochondrial carrier protein	1	1	1	2	2	1	1	1	1	11
OG0008760	IPR018108	Repeat Mitochondrial substrate/solute carrier	PF00153	Mitochondrial carrier protein	1	1	1	1	1	2	1	1	2	11
OG0009400	IPR018108	Repeat Mitochondrial substrate/solute carrier	PF00153	Mitochondrial carrier protein	1	1	1	2	1	1	1	1	1	10
OG0009954	IPR018108	Repeat Mitochondrial substrate/solute carrier	PF00153	Mitochondrial carrier protein	2	1	1	1	1	1	1	1	1	10
OG0010347	IPR018108	Repeat Mitochondrial substrate/solute carrier	PF00153	Mitochondrial carrier protein	1	1	1	1	1	1	1	2	1	10
OG0010729	IPR018108	Repeat Mitochondrial substrate/solute carrier	PF00153	Mitochondrial carrier protein	1	1	1	2	1	0	1	1	1	9
OG0010970	IPR018108	Repeat Mitochondrial substrate/solute carrier	PF00153	Mitochondrial carrier protein	1	1	1	1	1	1	1	1	1	9
OG0012020	IPR018108	Repeat Mitochondrial substrate/solute carrier	PF00153	Mitochondrial carrier protein	1	1	1	2	0	1	1	1	1	9
OG0012085	IPR018108	Repeat Mitochondrial substrate/solute carrier	PF00153	Mitochondrial carrier protein	1	1	1	2	1	0	1	1	1	9
OG0012560	IPR018108	Repeat Mitochondrial substrate/solute carrier	PF00153	Mitochondrial carrier protein	1	1	1	2	1	0	1	0	1	8
OG0012968	IPR018108	Repeat Mitochondrial substrate/solute carrier	PF00153	Mitochondrial carrier protein	0	1	1	1	1	1	1	1	1	8
OG0013580	IPR018108	Repeat Mitochondrial substrate/solute carrier	PF00153	Mitochondrial carrier protein	0	1	1	1	1	1	1	0	1	7
OG0014510	IPR018108	Repeat Mitochondrial substrate/solute carrier	PF00153	Mitochondrial carrier protein	0	0	1	0	1	2	0	0	1	5
OG0015043	IPR018108	Repeat Mitochondrial substrate/solute carrier	PF00153	Mitochondrial carrier protein	0	0	1	2	0	0	1	0	0	4
OG0015444	IPR018108	Repeat Mitochondrial substrate/solute carrier	PF00153	Mitochondrial carrier protein	0	1	0	1	0	1	0	0	0	3
OG0016144	IPR018108	Repeat Mitochondrial substrate/solute carrier	PF00153	Mitochondrial carrier protein	0	1	0	0	0	0	0	0	1	2
OG0017047	IPR018108	Repeat Mitochondrial substrate/solute carrier	PF00153	Mitochondrial carrier protein	0	0	0	0	0	1	0	1	0	2
OG0017140	IPR018108	Repeat Mitochondrial substrate/solute carrier	PF00153	Mitochondrial carrier protein	0	0	0	0	0	1	0	0	1	2
OG0017162	IPR018108	Repeat Mitochondrial substrate/solute carrier	PF00153	Mitochondrial carrier protein	0	0	0	0	0	1	0	1	0	2
OG0008920	IPR013765	Family DNA recombination and repair protein RecA	PF00154	recA bacterial DNA recombination protein	1	1	1	2	1	1	1	1	1	10
OG0009500	IPR013765	Family DNA recombination and repair protein RecA	PF00154	recA bacterial DNA recombination protein	1	1	1	1	2	1	1	1	1	10
OG0011544	IPR013765	Family DNA recombination and repair protein RecA	PF00154	recA bacterial DNA recombination protein	1	1	1	1	1	1	1	1	1	9
OG0000612	IPR004839	Domain Aminotransferase, class I/classII	PF00155	Aminotransferase class I and II	2	6	3	4	2	3	3	5	5	33
OG0000725	IPR004839	Domain Aminotransferase, class I/classII	PF00155	Aminotransferase class I and II	2	3	3	6	4	1	5	2	4	30
OG0000741	IPR004839	Domain Aminotransferase, class I/classII	PF00155	Aminotransferase class I and II	3	2	2	4	5	5	2	5	2	30
OG0000953	IPR004839	Domain Aminotransferase, class I/classII	PF00155	Aminotransferase class I and II	5	3	3	4	2	2	2	3	3	27
OG0002025	IPR004839	Domain Aminotransferase, class I/classII	PF00155	Aminotransferase class I and II	3	2	2	3	3	2	2	2	2	21
OG0003102	IPR004839	Domain Aminotransferase, class I/classII	PF00155	Aminotransferase class I and II	2	1	2	3	2	1	2	2	2	17
OG0003335	IPR004839	Domain Aminotransferase, class I/classII	PF00155	Aminotransferase class I and II	1	1	2	3	2	2	2	2	1	16
OG0003475	IPR004839	Domain Aminotransferase, class I/classII	PF00155	Aminotransferase class I and II	2	2	1	2	2	1	2	2	2	16
OG0004384	IPR004839	Domain Aminotransferase, class I/classII	PF00155	Aminotransferase class I and II	1	1	2	3	2	1	1	2	1	14
OG0005215	IPR004839	Domain Aminotransferase, class I/classII	PF00155	Aminotransferase class I and II	2	1	1	2	2	1	1	2	1	13
OG0005921	IPR004839	Domain Aminotransferase, class I/classII	PF00155	Aminotransferase class I and II	1	1	1	2	2	1	1	1	2	12
OG0006040	IPR004839	Domain Aminotransferase, class I/classII	PF00155	Aminotransferase class I and II	1	2	1	1	2	1	1	1	2	12
OG0006486	IPR004839	Domain Aminotransferase, class I/classII	PF00155	Aminotransferase class I and II	1	1	1	2	2	1	1	1	2	12
OG0006530	IPR004839	Domain Aminotransferase, class I/classII	PF00155	Aminotransferase class I and II	2	1	1	2	1	1	1	2	1	12
OG0008579	IPR004839	Domain Aminotransferase, class I/classII	PF00155	Aminotransferase class I and II	1	1	1	2	1	2	1	1	1	11
OG0009447	IPR004839	Domain Aminotransferase, class I/classII	PF00155	Aminotransferase class I and II	1	1	1	2	1	1	1	1	1	10
OG0009670	IPR004839	Domain Aminotransferase, class I/classII	PF00155	Aminotransferase class I and II	2	1	1	1	1	1	1	1	1	10
OG0010360	IPR004839	Domain Aminotransferase, class I/classII	PF00155	Aminotransferase class I and II	1	1	1	1	1	1	2	1	1	10
OG0010963	IPR004839	Domain Aminotransferase, class I/classII	PF00155	Aminotransferase class I and II	1	1	1	1	1	1	1	1	1	9
OG0014130	IPR004839	Domain Aminotransferase, class I/classII	PF00155	Aminotransferase class I and II	0	0	1	1	1	1	1	0	1	6
OG0014639	IPR004839	Domain Aminotransferase, class I/classII	PF00155	Aminotransferase class I and II	0	0	0	1	2	1	0	1	0	5
OG0015935	IPR004839	Domain Aminotransferase, class I/classII	PF00155	Aminotransferase class I and II	0	0	0	0	0	2	0	0	1	3
OG0016563	IPR004839	Domain Aminotransferase, class I/classII	PF00155	Aminotransferase class I and II	0	0	0	2	0	0	0	0	0	2
OG0017281	IPR004839	Domain Aminotransferase, class I/classII	PF00155	Aminotransferase class I and II	0	0	0	0	0	0	1	0	1	2
OG0000683	IPR000836	Domain Phosphoribosyltransferase domain	PF00156	Phosphoribosyl transferase domain	4	1	3	7	4	4	3	2	3	31
OG0002677	IPR000836;IPR017932	Domain Phosphoribosyltransferase domain;Domain Glutamine amidotransferase type 2 domain	PF00156;PF13537	Phosphoribosyl transferase domain;Glutamine amidotransferase domain	3	1	3	2	2	3	1	2	1	18
OG0011161	IPR000836	Domain Phosphoribosyltransferase domain	PF00156	Phosphoribosyl transferase domain	1	1	1	2	1	0	1	1	1	9
OG0002528	IPR002130	Domain Cyclophilin-type peptidyl-prolyl cis-trans isomerase domain	PF00160	Cyclophilin type peptidyl-prolyl cis-trans isomerase/CLD	1	2	2	2	1	1	1	8	1	19
OG0004227	IPR002130	Domain Cyclophilin-type peptidyl-prolyl cis-trans isomerase domain	PF00160	Cyclophilin type peptidyl-prolyl cis-trans isomerase/CLD	1	1	2	2	2	2	2	1	1	14
OG0000431	IPR002130	Domain Cyclophilin-type peptidyl-prolyl cis-trans isomerase domain	PF00160	Cyclophilin type peptidyl-prolyl cis-trans isomerase/CLD	5	4	3	5	5	6	3	3	4	38
OG0001676	IPR002130	Domain Cyclophilin-type peptidyl-prolyl cis-trans isomerase domain	PF00160	Cyclophilin type peptidyl-prolyl cis-trans isomerase/CLD	3	2	2	4	2	3	2	2	2	22
OG0003347	IPR002130	Domain Cyclophilin-type peptidyl-prolyl cis-trans isomerase domain	PF00160	Cyclophilin type peptidyl-prolyl cis-trans isomerase/CLD	1	2	2	3	2	1	2	1	2	16
OG0003948	IPR002130	Domain Cyclophilin-type peptidyl-prolyl cis-trans isomerase domain	PF00160	Cyclophilin type peptidyl-prolyl cis-trans isomerase/CLD	1	2	1	2	2	3	1	2	1	15
OG0004348	None	None	None	None	1	2	1	2	1	4	1	1	1	14
OG0005981	IPR002130	Domain Cyclophilin-type peptidyl-prolyl cis-trans isomerase domain	PF00160	Cyclophilin type peptidyl-prolyl cis-trans isomerase/CLD	1	1	1	2	3	1	1	1	1	12
OG0006301	IPR002130	Domain Cyclophilin-type peptidyl-prolyl cis-trans isomerase domain	PF00160	Cyclophilin type peptidyl-prolyl cis-trans isomerase/CLD	1	1	1	2	1	3	1	1	1	12
OG0006740	None	None	None	None	1	1	1	2	2	2	1	1	1	12
OG0007228	IPR002130	Domain Cyclophilin-type peptidyl-prolyl cis-trans isomerase domain	PF00160	Cyclophilin type peptidyl-prolyl cis-trans isomerase/CLD	1	1	1	2	2	1	1	1	1	11
OG0008412	IPR002130	Domain Cyclophilin-type peptidyl-prolyl cis-trans isomerase domain	PF00160	Cyclophilin type peptidyl-prolyl cis-trans isomerase/CLD	1	1	1	2	1	2	1	1	1	11
OG0008495	IPR002130	Domain Cyclophilin-type peptidyl-prolyl cis-trans isomerase domain	PF00160	Cyclophilin type peptidyl-prolyl cis-trans isomerase/CLD	1	1	1	2	2	1	1	1	1	11
OG0009426	IPR002130	Domain Cyclophilin-type peptidyl-prolyl cis-trans isomerase domain	PF00160	Cyclophilin type peptidyl-prolyl cis-trans isomerase/CLD	1	1	1	2	1	1	1	1	1	10
OG0009872	IPR002130	Domain Cyclophilin-type peptidyl-prolyl cis-trans isomerase domain	PF00160	Cyclophilin type peptidyl-prolyl cis-trans isomerase/CLD	1	1	1	2	1	1	1	1	1	10
OG0011300	IPR002130	Domain Cyclophilin-type peptidyl-prolyl cis-trans isomerase domain	PF00160	Cyclophilin type peptidyl-prolyl cis-trans isomerase/CLD	1	1	1	1	1	1	1	1	1	9
OG0011407	IPR002130	Domain Cyclophilin-type peptidyl-prolyl cis-trans isomerase domain	PF00160	Cyclophilin type peptidyl-prolyl cis-trans isomerase/CLD	1	1	1	1	1	1	1	1	1	9
OG0011623	IPR002130	Domain Cyclophilin-type peptidyl-prolyl cis-trans isomerase domain	PF00160	Cyclophilin type peptidyl-prolyl cis-trans isomerase/CLD	1	1	1	1	1	1	1	1	1	9
OG0012093	IPR002130	Domain Cyclophilin-type peptidyl-prolyl cis-trans isomerase domain	PF00160	Cyclophilin type peptidyl-prolyl cis-trans isomerase/CLD	1	1	1	1	1	1	1	1	1	9
OG0012803	IPR002130	Domain Cyclophilin-type peptidyl-prolyl cis-trans isomerase domain	PF00160	Cyclophilin type peptidyl-prolyl cis-trans isomerase/CLD	1	1	1	1	2	0	1	0	1	8
OG0017006	IPR002130	Domain Cyclophilin-type peptidyl-prolyl cis-trans isomerase domain	PF00160	Cyclophilin type peptidyl-prolyl cis-trans isomerase/CLD	0	0	0	0	1	0	0	1	0	2
OG0014185	IPR001574	Family Ribosome-inactivating protein	PF00161	Ribosome inactivating protein	0	0	0	2	0	0	4	0	0	6
OG0001762	IPR001576	Family Phosphoglycerate kinase	PF00162	Phosphoglycerate kinase	3	2	2	4	2	3	2	2	2	22
OG0012208	IPR001576	Family Phosphoglycerate kinase	PF00162;PF02390	Phosphoglycerate kinase;Putative methyltransferase	0	1	1	1	2	1	1	1	1	9
OG0010437	IPR001912;IPR002942	Domain Ribosomal protein S4/S9, N-terminal;Domain RNA-binding S4 domain	PF00163;PF01479	Ribosomal protein S4/S9 N-terminal domain;S4 domain	1	1	1	2	1	1	1	1	1	10
OG0000788	None	None	None	None	3	2	2	4	4	6	2	4	2	29
OG0001422	IPR006032	Family Ribosomal protein S12/S23	PF00164	Ribosomal protein S12/S23	2	2	2	4	3	6	1	3	1	24
OG0002633	IPR006032	Family Ribosomal protein S12/S23	PF00164	Ribosomal protein S12/S23	5	0	2	2	0	3	1	4	1	18
OG0009472	None	None	None	None	1	1	1	1	1	1	2	1	1	10
OG0006044	IPR020818	Family GroES chaperonin family	PF00166	Chaperonin 10 Kd subunit	2	1	1	2	1	2	1	1	1	12
OG0002791	IPR020818	Family GroES chaperonin family	PF00166	Chaperonin 10 Kd subunit	2	2	1	3	2	0	3	2	3	18
OG0007013	IPR020818	Family GroES chaperonin family	PF00166	Chaperonin 10 Kd subunit	1	1	1	2	1	1	1	2	2	12
OG0000076	IPR000008;IPR013583	Domain C2 domain;Domain Phosphoribosyltransferase C-terminal	PF00168;PF08372	C2 domain;Plant phosphoribosyltransferase C-terminal	9	8	8	14	8	11	10	10	5	83
OG0000412	IPR000008	Domain C2 domain	PF00168	C2 domain	2	2	6	6	4	6	4	7	2	39
OG0000460	IPR000008	Domain C2 domain	PF00168	C2 domain	5	3	5	6	0	10	3	4	1	37
OG0001199	IPR000008	Domain C2 domain	PF00168	C2 domain	4	2	2	4	0	5	2	5	1	25
OG0001244	IPR000008	Domain C2 domain	PF00168	C2 domain	1	2	4	5	2	2	6	2	1	25
OG0002079	IPR000008;IPR039010	Domain C2 domain;Domain Synaptotagmin, SMP domain	PF00168;PF17047	C2 domain;Synaptotagmin-like mitochondrial-lipid-binding domain	1	2	3	5	2	2	3	1	2	21
OG0002156	IPR000008;IPR039010	Domain C2 domain;Domain Synaptotagmin, SMP domain	PF00168;PF17047	C2 domain;Synaptotagmin-like mitochondrial-lipid-binding domain	2	2	2	2	3	3	2	2	2	20
OG0002652	IPR000008	Domain C2 domain	PF00168	C2 domain	2	2	0	6	1	4	2	1	0	18
OG0002764	IPR000008;IPR039010	Domain C2 domain;Domain Synaptotagmin, SMP domain	PF00168;PF17047	C2 domain;Synaptotagmin-like mitochondrial-lipid-binding domain	2	2	2	3	2	1	2	2	2	18
OG0002813	IPR000008	Domain C2 domain	PF00168	C2 domain	2	1	2	5	2	1	2	2	1	18
OG0002819	IPR000008;IPR010734	Domain C2 domain;Domain Copine	PF00168;PF07002	C2 domain;Copine	1	0	2	4	3	1	1	0	6	18
OG0003078	IPR000008;IPR013583	Domain C2 domain;Domain Phosphoribosyltransferase C-terminal	PF00168;PF08372	C2 domain;Plant phosphoribosyltransferase C-terminal	2	2	2	2	1	2	2	2	2	17
OG0004159	IPR000008	Domain C2 domain	PF00168	C2 domain	4	1	2	2	1	1	1	1	1	14
OG0005349	IPR000008	Domain C2 domain	PF00168	C2 domain	2	1	1	2	1	2	1	3	0	13
OG0005440	IPR000008	Domain C2 domain	PF00168	C2 domain	1	1	1	2	1	4	1	1	1	13
OG0005633	None	None	None	None	2	1	1	0	2	2	1	4	0	13
OG0006136	IPR000008	Domain C2 domain	PF00168	C2 domain	1	1	1	2	1	1	1	2	2	12
OG0006245	IPR000008	Domain C2 domain	PF00168	C2 domain	1	1	1	5	1	1	1	1	0	12
OG0006411	IPR000008	Domain C2 domain	PF00168	C2 domain	2	1	1	2	2	1	1	1	1	12
OG0006507	IPR000008;IPR013583	Domain C2 domain;Domain Phosphoribosyltransferase C-terminal	PF00168;PF08372	C2 domain;Plant phosphoribosyltransferase C-terminal	1	2	1	2	0	2	1	2	1	12
OG0006664	IPR000008	Domain C2 domain	PF00168	C2 domain	1	1	1	2	2	1	1	1	2	12
OG0006666	IPR039010;IPR000008	Domain Synaptotagmin, SMP domain;Domain C2 domain	PF00168;PF17047	C2 domain;Synaptotagmin-like mitochondrial-lipid-binding domain	1	1	1	1	2	1	1	3	1	12
OG0006909	IPR000008;IPR010734	Domain C2 domain;Domain Copine	PF00168;PF07002	C2 domain;Copine	2	1	1	2	1	1	1	2	1	12
OG0007577	IPR001164;IPR000008	Domain Arf GTPase activating protein;Domain C2 domain	PF00168;PF01412	C2 domain;Putative GTPase activating protein for Arf	2	1	1	2	1	1	1	1	1	11
OG0008072	IPR031968;IPR000008;IPR004182	Domain VASt domain;Domain C2 domain;Domain GRAM domain	PF00168;PF16016;PF02893	C2 domain;VAD1 Analog of StAR-related lipid transfer domain;GRAM domain	1	1	1	1	1	3	1	1	1	11
OG0008387	IPR000008;IPR001164	Domain C2 domain;Domain Arf GTPase activating protein	PF00168;PF01412	C2 domain;Putative GTPase activating protein for Arf	1	1	1	2	2	1	1	1	1	11
OG0008444	None	None	None	None	1	1	1	2	1	2	1	1	1	11
OG0009079	IPR000008	Domain C2 domain	PF00168	C2 domain	1	1	1	2	1	1	1	1	1	10
OG0010161	IPR000008	Domain C2 domain	PF00168	C2 domain	1	1	1	2	0	2	1	2	0	10
OG0011036	IPR000008	Domain C2 domain	PF00168	C2 domain	1	1	0	2	1	2	1	1	0	9
OG0011873	IPR000008	Domain C2 domain	PF00168	C2 domain	1	1	1	1	1	1	1	1	1	9
OG0012001	IPR000008	Domain C2 domain	PF00168	C2 domain	1	1	1	2	1	0	1	1	1	9
OG0012131	IPR031968;IPR000008;IPR004182	Domain VASt domain;Domain C2 domain;Domain GRAM domain	PF00168;PF16016;PF02893	C2 domain;VAD1 Analog of StAR-related lipid transfer domain;GRAM domain	1	1	1	1	1	1	1	1	1	9
OG0012556	IPR000008	Domain C2 domain	PF00168	C2 domain	1	1	1	2	0	0	1	1	1	8
OG0012696	IPR000008;IPR013583	Domain C2 domain;Domain Phosphoribosyltransferase C-terminal	PF00168;PF08372	C2 domain;Plant phosphoribosyltransferase C-terminal	1	1	1	1	0	1	1	1	1	8
OG0013097	IPR000008	Domain C2 domain	PF00168	C2 domain	0	1	1	2	0	2	1	1	0	8
OG0013606	IPR000008	Domain C2 domain	PF00168	C2 domain	0	2	1	3	0	0	1	0	0	7
OG0014595	IPR000008	Domain C2 domain	PF00168	C2 domain	0	0	1	1	0	1	1	1	0	5
OG0014945	IPR000008	Domain C2 domain	PF00168	C2 domain	0	0	1	1	0	0	1	0	1	4
OG0015894	IPR000008	Domain C2 domain	PF00168	C2 domain	0	0	0	0	0	1	0	1	1	3
OG0015942	IPR000008	Domain C2 domain	PF00168	C2 domain	0	0	0	0	0	2	0	1	0	3
OG0007091	IPR001164;IPR001849	Domain Arf GTPase activating protein;Domain Pleckstrin homology domain	PF00169;PF01412;PF16746	PH domain;Putative GTPase activating protein for Arf;BAR domain of APPL family	1	1	1	2	2	2	1	1	1	12
OG0001184	IPR001849	Domain Pleckstrin homology domain	PF00169	PH domain	2	4	3	6	1	2	4	2	1	25
OG0004997	None	None	None	None	1	3	1	2	2	1	1	1	1	13
OG0011366	IPR004827	Domain Basic-leucine zipper domain	None	None	1	1	1	1	2	0	1	1	1	9
OG0016345	None	None	None	None	0	1	0	0	0	0	1	0	0	2
OG0000494	IPR004827	Domain Basic-leucine zipper domain	PF00170	bZIP transcription factor	1	2	3	6	3	12	3	5	1	36
OG0000885	IPR004827	Domain Basic-leucine zipper domain	PF00170	bZIP transcription factor	4	3	2	3	3	5	2	4	2	28
OG0001044	IPR004827	Domain Basic-leucine zipper domain	PF00170	bZIP transcription factor	2	3	1	2	6	5	2	3	2	26
OG0001051	IPR004827	Domain Basic-leucine zipper domain	PF00170	bZIP transcription factor	5	2	1	4	2	6	2	3	1	26
OG0001345	IPR004827	Domain Basic-leucine zipper domain	PF00170	bZIP transcription factor	2	2	2	5	3	3	3	2	2	24
OG0001421	IPR004827	Domain Basic-leucine zipper domain	PF00170	bZIP transcription factor	2	2	2	4	4	4	2	2	2	24
OG0001500	IPR004827	Domain Basic-leucine zipper domain	PF00170	bZIP transcription factor	3	2	1	4	4	5	2	1	1	23
OG0001652	IPR004827	Domain Basic-leucine zipper domain	PF00170	bZIP transcription factor	2	1	2	4	3	3	2	3	2	22
OG0001663	None	None	None	None	2	1	2	2	2	4	1	2	6	22
OG0001699	IPR004827	Domain Basic-leucine zipper domain	PF00170	bZIP transcription factor	2	2	2	5	4	3	1	2	1	22
OG0002635	IPR004827	Domain Basic-leucine zipper domain	PF00170	bZIP transcription factor	2	1	1	3	2	6	1	1	1	18
OG0003611	IPR004827	Domain Basic-leucine zipper domain	PF00170	bZIP transcription factor	2	1	1	1	3	2	1	3	1	15
OG0004536	IPR004827	Domain Basic-leucine zipper domain	PF00170	bZIP transcription factor	1	1	1	2	2	2	1	2	2	14
OG0005504	IPR004827	Domain Basic-leucine zipper domain	PF00170	bZIP transcription factor	1	1	1	2	1	2	1	3	1	13
OG0005986	IPR004827	Domain Basic-leucine zipper domain	PF00170	bZIP transcription factor	1	1	1	3	1	2	1	1	1	12
OG0008099	None	None	None	None	1	1	1	2	1	1	1	2	1	11
OG0008433	IPR004827	Domain Basic-leucine zipper domain	PF00170	bZIP transcription factor	1	2	1	0	3	0	0	4	0	11
OG0008442	IPR004827	Domain Basic-leucine zipper domain	PF00170	bZIP transcription factor	1	1	1	1	2	2	1	1	1	11
OG0008747	IPR004827	Domain Basic-leucine zipper domain	PF00170	bZIP transcription factor	1	1	1	2	1	2	1	1	1	11
OG0013178	None	None	None	None	0	0	2	3	0	0	3	0	0	8
OG0013425	IPR004827	Domain Basic-leucine zipper domain	PF00170	bZIP transcription factor	1	1	1	1	1	0	1	0	1	7
OG0013573	IPR004827	Domain Basic-leucine zipper domain	PF00170	bZIP transcription factor	0	1	1	1	2	0	1	0	1	7
OG0013899	IPR004827	Domain Basic-leucine zipper domain	PF00170	bZIP transcription factor	1	0	1	1	1	0	1	0	1	6
OG0014472	IPR004827	Domain Basic-leucine zipper domain	PF00170	bZIP transcription factor	0	1	2	1	0	0	1	0	0	5
OG0014970	IPR004827	Domain Basic-leucine zipper domain	PF00170	bZIP transcription factor	0	0	1	1	0	0	1	0	1	4
OG0001918	IPR015590	Domain Aldehyde dehydrogenase domain	PF00171	Aldehyde dehydrogenase family	1	3	3	2	4	2	3	1	2	21
OG0002012	IPR015590	Domain Aldehyde dehydrogenase domain	PF00171	Aldehyde dehydrogenase family	2	1	3	3	2	1	2	4	3	21
OG0002243	IPR015590	Domain Aldehyde dehydrogenase domain	PF00171	Aldehyde dehydrogenase family	2	1	1	4	2	1	3	2	4	20
OG0003946	IPR015590	Domain Aldehyde dehydrogenase domain	PF00171	Aldehyde dehydrogenase family	1	1	4	3	2	2	1	1	0	15
OG0004528	IPR015590	Domain Aldehyde dehydrogenase domain	PF00171	Aldehyde dehydrogenase family	1	2	1	2	2	1	1	1	3	14
OG0004900	IPR015590	Domain Aldehyde dehydrogenase domain	PF00171	Aldehyde dehydrogenase family	1	2	1	2	2	1	1	1	2	13
OG0007782	IPR015590	Domain Aldehyde dehydrogenase domain	PF00171	Aldehyde dehydrogenase family	1	1	1	2	2	1	1	1	1	11
OG0008025	IPR015590	Domain Aldehyde dehydrogenase domain	PF00171	Aldehyde dehydrogenase family	1	1	1	2	2	1	1	1	1	11
OG0008213	IPR015590	Domain Aldehyde dehydrogenase domain	PF00171	Aldehyde dehydrogenase family	1	1	1	2	2	1	1	1	1	11
OG0009215	IPR015590	Domain Aldehyde dehydrogenase domain	PF00171	Aldehyde dehydrogenase family	1	1	1	2	1	1	1	1	1	10
OG0011797	IPR015590	Domain Aldehyde dehydrogenase domain	PF00171	Aldehyde dehydrogenase family	1	1	1	2	1	0	1	1	1	9
OG0013318	IPR015590	Domain Aldehyde dehydrogenase domain	PF00171	Aldehyde dehydrogenase family	1	1	1	2	0	0	1	0	1	7
OG0014049	IPR015590	Domain Aldehyde dehydrogenase domain	PF00171	Aldehyde dehydrogenase family	0	1	0	0	1	2	0	1	1	6
OG0009795	IPR001199	Domain Cytochrome b5-like heme/steroid binding domain	PF00173	Cytochrome b5-like Heme/Steroid binding domain	1	1	1	2	1	1	1	1	1	10
OG0001343	None	None	None	None	2	2	3	2	3	4	2	4	2	24
OG0001666	IPR001199	Domain Cytochrome b5-like heme/steroid binding domain	PF00173	Cytochrome b5-like Heme/Steroid binding domain	1	2	2	4	3	4	2	3	1	22
OG0002543	IPR001199	Domain Cytochrome b5-like heme/steroid binding domain	PF00173	Cytochrome b5-like Heme/Steroid binding domain	2	1	1	5	2	5	1	2	0	19
OG0003178	IPR001199	Domain Cytochrome b5-like heme/steroid binding domain	PF00173	Cytochrome b5-like Heme/Steroid binding domain	2	2	2	4	1	2	2	1	1	17
OG0007268	None	None	None	None	1	1	1	2	1	1	1	2	1	11
OG0008613	IPR001199	Domain Cytochrome b5-like heme/steroid binding domain	PF00173	Cytochrome b5-like Heme/Steroid binding domain	1	1	1	2	1	1	2	1	1	11
OG0008997	IPR001199	Domain Cytochrome b5-like heme/steroid binding domain	PF00173	Cytochrome b5-like Heme/Steroid binding domain	1	1	0	1	1	3	1	1	1	10
OG0010882	IPR001199	Domain Cytochrome b5-like heme/steroid binding domain	PF00173	Cytochrome b5-like Heme/Steroid binding domain	1	1	1	1	1	1	1	1	1	9
OG0012599	IPR001199	Domain Cytochrome b5-like heme/steroid binding domain	PF00173	Cytochrome b5-like Heme/Steroid binding domain	1	1	1	1	1	0	1	1	1	8
OG0013005	IPR001199	Domain Cytochrome b5-like heme/steroid binding domain	PF00173	Cytochrome b5-like Heme/Steroid binding domain	0	2	1	1	1	1	1	1	0	8
OG0015173	IPR001199	Domain Cytochrome b5-like heme/steroid binding domain	PF00173	Cytochrome b5-like Heme/Steroid binding domain	0	0	0	0	2	0	0	1	1	4
OG0004671	IPR000572;IPR005066	Domain Oxidoreductase, molybdopterin-binding domain;Domain Moybdenum cofactor oxidoreductase, dimerisation	PF00174;PF03404	Oxidoreductase molybdopterin binding domain;Mo-co oxidoreductase dimerisation domain	1	1	2	2	2	2	2	1	1	14
OG0005235	IPR000572;IPR005066;IPR001199;IPR001433;IPR008333	Domain Oxidoreductase, molybdopterin-binding domain;Domain Moybdenum cofactor oxidoreductase, dimerisation;Domain Cytochrome b5-like heme/steroid binding domain;Domain Oxidoreductase FAD/NAD(P)-binding;Domain Flavoprotein pyridine nucleotide cytochrome reductase-like, FAD-binding domain	PF00174;PF00175;PF03404;PF00173;PF00970	Oxidoreductase molybdopterin binding domain;Oxidoreductase NAD-binding domain ;Mo-co oxidoreductase dimerisation domain;Cytochrome b5-like Heme/Steroid binding domain;Oxidoreductase FAD-binding domain	2	1	1	2	1	3	1	1	1	13
OG0002604	IPR001433;IPR008333	Domain Oxidoreductase FAD/NAD(P)-binding;Domain Flavoprotein pyridine nucleotide cytochrome reductase-like, FAD-binding domain	PF00175;PF00970	Oxidoreductase NAD-binding domain ;Oxidoreductase FAD-binding domain	1	2	2	2	2	4	2	1	3	19
OG0004448	IPR001433	Domain Oxidoreductase FAD/NAD(P)-binding	PF00175	Oxidoreductase NAD-binding domain	2	1	1	2	2	2	1	1	2	14
OG0007671	IPR001433	Domain Oxidoreductase FAD/NAD(P)-binding	PF00175	Oxidoreductase NAD-binding domain	2	1	1	2	1	1	1	1	1	11
OG0008614	IPR008333;IPR001433	Domain Flavoprotein pyridine nucleotide cytochrome reductase-like, FAD-binding domain;Domain Oxidoreductase FAD/NAD(P)-binding	PF00175;PF00970	Oxidoreductase NAD-binding domain ;Oxidoreductase FAD-binding domain	1	1	1	2	1	2	1	1	1	11
OG0009499	IPR001433	Domain Oxidoreductase FAD/NAD(P)-binding	PF00175	Oxidoreductase NAD-binding domain	1	1	1	2	1	1	1	1	1	10
OG0012783	IPR003097;IPR008254;IPR001433	Domain Sulfite reductase [NADPH] flavoprotein alpha-component-like, FAD-binding;Domain Flavodoxin/nitric oxide synthase;Domain Oxidoreductase FAD/NAD(P)-binding	PF00175;PF00258;PF00667	Oxidoreductase NAD-binding domain ;Flavodoxin;FAD binding domain	1	1	1	1	1	0	1	1	1	8
OG0000300	None	None	None	None	2	1	3	2	1	4	2	28	1	44
OG0005250	IPR000330;IPR001650	Domain SNF2-related, N-terminal domain;Domain Helicase, C-terminal	PF00176;PF00271	SNF2 family N-terminal domain;Helicase conserved C-terminal domain	2	1	1	2	2	2	1	1	1	13
OG0006038	IPR000330;IPR001650	Domain SNF2-related, N-terminal domain;Domain Helicase, C-terminal	PF00176;PF00271	SNF2 family N-terminal domain;Helicase conserved C-terminal domain	1	0	1	2	2	1	2	1	2	12
OG0006331	IPR000330;IPR001650	Domain SNF2-related, N-terminal domain;Domain Helicase, C-terminal	PF00176;PF00271	SNF2 family N-terminal domain;Helicase conserved C-terminal domain	2	1	1	2	1	2	1	1	1	12
OG0006579	IPR000330;IPR001650	Domain SNF2-related, N-terminal domain;Domain Helicase, C-terminal	PF00176;PF00271	SNF2 family N-terminal domain;Helicase conserved C-terminal domain	1	1	1	1	1	1	1	4	1	12
OG0006809	IPR000330;IPR001650;IPR029295	Domain SNF2-related, N-terminal domain;Domain Helicase, C-terminal;Domain Snf2, ATP coupling domain	PF00176;PF00271;PF14619	SNF2 family N-terminal domain;Helicase conserved C-terminal domain;Snf2-ATP coupling, chromatin remodelling complex	2	1	1	2	2	2	1	0	1	12
OG0009175	IPR000330	Domain SNF2-related, N-terminal domain	PF00176	SNF2 family N-terminal domain	1	2	1	1	0	1	1	2	1	10
OG0009855	IPR000330;IPR001650;IPR011124	Domain SNF2-related, N-terminal domain;Domain Helicase, C-terminal;Domain Zinc finger, CW-type	PF00176;PF00271;PF07496	SNF2 family N-terminal domain;Helicase conserved C-terminal domain;CW-type Zinc Finger	1	1	1	2	1	1	1	1	1	10
OG0010410	IPR000330;IPR014905;IPR001650	Domain SNF2-related, N-terminal domain;Domain HIRAN domain;Domain Helicase, C-terminal	PF00176;PF08797;PF00271	SNF2 family N-terminal domain;HIRAN domain;Helicase conserved C-terminal domain	1	1	1	1	1	2	1	1	1	10
OG0010712	IPR000330;IPR001650	Domain SNF2-related, N-terminal domain;Domain Helicase, C-terminal	PF00176;PF00271	SNF2 family N-terminal domain;Helicase conserved C-terminal domain	1	1	1	1	1	1	1	1	1	9
OG0010857	IPR000330	Domain SNF2-related, N-terminal domain	PF00176	SNF2 family N-terminal domain	1	1	1	1	1	1	1	1	1	9
OG0011569	IPR000330;IPR014012;IPR001650	Domain SNF2-related, N-terminal domain;Domain Helicase/SANT-associated domain;Domain Helicase, C-terminal	PF00176;PF00271;PF07529	SNF2 family N-terminal domain;Helicase conserved C-terminal domain;HSA	1	1	1	1	1	1	1	1	1	9
OG0011770	IPR000330;IPR001650	Domain SNF2-related, N-terminal domain;Domain Helicase, C-terminal	PF00176;PF00271	SNF2 family N-terminal domain;Helicase conserved C-terminal domain	1	1	1	1	1	1	1	1	1	9
OG0013220	IPR000330	Domain SNF2-related, N-terminal domain	PF00176	SNF2 family N-terminal domain	0	0	0	0	0	1	0	7	0	8
OG0013913	IPR000330;IPR014905;IPR001650;IPR018957	Domain SNF2-related, N-terminal domain;Domain HIRAN domain;Domain Helicase, C-terminal;Domain Zinc finger, C3HC4 RING-type	PF00176;PF08797;PF00271;PF00097	SNF2 family N-terminal domain;HIRAN domain;Helicase conserved C-terminal domain;Zinc finger, C3HC4 type (RING finger)	1	0	1	1	0	0	1	1	1	6
OG0014607	IPR000330	Domain SNF2-related, N-terminal domain	PF00176	SNF2 family N-terminal domain	0	0	0	3	1	1	0	0	0	5
OG0004135	IPR023798	Domain Ribosomal protein S7 domain	PF00177	Ribosomal protein S7p/S5e	2	0	0	1	0	3	1	7	0	14
OG0001348	IPR023798	Domain Ribosomal protein S7 domain	PF00177	Ribosomal protein S7p/S5e	2	2	2	7	2	2	3	2	2	24
OG0015258	IPR023798	Domain Ribosomal protein S7 domain	PF00177	Ribosomal protein S7p/S5e	2	0	0	0	0	1	0	0	0	3
OG0000111	IPR000608	Domain Ubiquitin-conjugating enzyme E2	PF00179	Ubiquitin-conjugating enzyme	6	7	7	9	9	7	6	12	7	70
OG0000730	IPR000608	Domain Ubiquitin-conjugating enzyme E2	PF00179	Ubiquitin-conjugating enzyme	3	4	2	4	1	5	3	4	4	30
OG0000986	IPR000608	Domain Ubiquitin-conjugating enzyme E2	PF00179	Ubiquitin-conjugating enzyme	2	2	3	7	3	3	3	2	2	27
OG0001133	IPR000608	Domain Ubiquitin-conjugating enzyme E2	PF00179	Ubiquitin-conjugating enzyme	3	2	2	5	4	1	2	4	3	26
OG0001585	IPR000608	Domain Ubiquitin-conjugating enzyme E2	PF00179	Ubiquitin-conjugating enzyme	2	2	2	4	2	4	2	3	2	23
OG0001753	IPR000608	Domain Ubiquitin-conjugating enzyme E2	PF00179	Ubiquitin-conjugating enzyme	3	1	2	3	3	4	2	2	2	22
OG0002355	IPR000608	Domain Ubiquitin-conjugating enzyme E2	PF00179	Ubiquitin-conjugating enzyme	2	1	2	4	2	3	1	2	2	19
OG0002500	IPR000608	Domain Ubiquitin-conjugating enzyme E2	PF00179	Ubiquitin-conjugating enzyme	2	1	2	3	1	4	2	2	2	19
OG0002876	IPR000608	Domain Ubiquitin-conjugating enzyme E2	PF00179	Ubiquitin-conjugating enzyme	1	2	1	2	3	1	2	4	2	18
OG0004445	IPR000608	Domain Ubiquitin-conjugating enzyme E2	PF00179	Ubiquitin-conjugating enzyme	3	1	1	2	2	2	1	1	1	14
OG0004497	IPR000608	Domain Ubiquitin-conjugating enzyme E2	PF00179	Ubiquitin-conjugating enzyme	2	1	1	2	1	3	1	2	1	14
OG0004640	IPR000608	Domain Ubiquitin-conjugating enzyme E2	PF00179	Ubiquitin-conjugating enzyme	1	1	1	2	2	4	1	1	1	14
OG0004892	IPR000608	Domain Ubiquitin-conjugating enzyme E2	PF00179	Ubiquitin-conjugating enzyme	1	1	2	2	2	2	1	1	1	13
OG0005703	IPR000608	Domain Ubiquitin-conjugating enzyme E2	PF00179	Ubiquitin-conjugating enzyme	1	2	1	2	2	2	1	1	1	13
OG0005820	IPR000608	Domain Ubiquitin-conjugating enzyme E2	PF00179	Ubiquitin-conjugating enzyme	0	2	2	2	1	2	1	2	1	13
OG0006540	IPR000608	Domain Ubiquitin-conjugating enzyme E2	PF00179	Ubiquitin-conjugating enzyme	2	0	1	2	1	3	1	1	1	12
OG0006707	IPR000608	Domain Ubiquitin-conjugating enzyme E2	PF00179	Ubiquitin-conjugating enzyme	1	1	2	3	1	1	1	1	1	12
OG0007172	None	None	None	None	0	1	1	2	2	3	1	1	1	12
OG0007180	IPR000608	Domain Ubiquitin-conjugating enzyme E2	PF00179	Ubiquitin-conjugating enzyme	0	2	1	2	2	2	1	1	1	12
OG0007437	IPR000608	Domain Ubiquitin-conjugating enzyme E2	PF00179	Ubiquitin-conjugating enzyme	1	1	1	2	1	2	1	1	1	11
OG0007797	IPR000608	Domain Ubiquitin-conjugating enzyme E2	PF00179	Ubiquitin-conjugating enzyme	2	1	1	1	2	1	1	1	1	11
OG0008587	IPR000608	Domain Ubiquitin-conjugating enzyme E2	PF00179	Ubiquitin-conjugating enzyme	1	1	1	2	1	2	1	1	1	11
OG0012216	IPR000608	Domain Ubiquitin-conjugating enzyme E2	PF00179	Ubiquitin-conjugating enzyme	0	1	2	1	0	3	1	0	1	9
OG0013443	IPR000608	Domain Ubiquitin-conjugating enzyme E2	PF00179	Ubiquitin-conjugating enzyme	1	1	1	1	1	0	1	1	0	7
OG0013643	IPR000608	Domain Ubiquitin-conjugating enzyme E2	PF00179	Ubiquitin-conjugating enzyme	0	1	1	2	1	0	1	0	1	7
OG0014482	IPR000608	Domain Ubiquitin-conjugating enzyme E2	PF00179	Ubiquitin-conjugating enzyme	0	1	0	1	0	1	1	1	0	5
OG0015622	IPR000608	Domain Ubiquitin-conjugating enzyme E2	PF00179	Ubiquitin-conjugating enzyme	0	0	1	1	0	0	1	0	0	3
OG0015636	IPR000608	Domain Ubiquitin-conjugating enzyme E2	PF00179	Ubiquitin-conjugating enzyme	0	0	1	1	0	0	1	0	0	3
OG0015916	IPR000608	Domain Ubiquitin-conjugating enzyme E2	PF00179	Ubiquitin-conjugating enzyme	0	0	0	0	0	3	0	0	0	3
OG0016312	IPR000608	Domain Ubiquitin-conjugating enzyme E2	PF00179	Ubiquitin-conjugating enzyme	0	1	0	0	0	1	0	0	0	2
OG0016666	IPR000608	Domain Ubiquitin-conjugating enzyme E2	PF00179	Ubiquitin-conjugating enzyme	0	0	0	1	0	1	0	0	0	2
OG0000921	IPR024084	Domain Isopropylmalate dehydrogenase-like domain	PF00180	Isocitrate/isopropylmalate dehydrogenase	3	3	2	5	3	3	3	3	3	28
OG0002135	IPR024084	Domain Isopropylmalate dehydrogenase-like domain	PF00180	Isocitrate/isopropylmalate dehydrogenase	3	1	2	4	2	2	2	2	2	20
OG0004591	IPR024084	Domain Isopropylmalate dehydrogenase-like domain	PF00180	Isocitrate/isopropylmalate dehydrogenase	2	1	1	2	3	1	1	2	1	14
OG0006407	IPR024084	Domain Isopropylmalate dehydrogenase-like domain	PF00180	Isocitrate/isopropylmalate dehydrogenase	3	1	2	1	1	1	1	1	1	12
OG0017165	None	None	None	None	0	0	0	0	0	1	1	0	0	2
OG0013814	None	None	None	None	2	0	0	0	0	2	0	2	0	6
OG0000424	IPR000726	Domain Glycoside hydrolase, family 19, catalytic	PF00182	Chitinase class I	3	4	4	3	4	3	8	2	7	38
OG0001799	IPR000726	Domain Glycoside hydrolase, family 19, catalytic	PF00182	Chitinase class I	2	3	2	5	2	2	2	2	2	22
OG0002043	IPR000726	Domain Glycoside hydrolase, family 19, catalytic	PF00182	Chitinase class I	1	1	3	3	1	2	2	7	1	21
OG0009243	IPR000726	Domain Glycoside hydrolase, family 19, catalytic	PF00182	Chitinase class I	2	1	2	1	1	1	1	0	1	10
OG0015113	IPR000726	Domain Glycoside hydrolase, family 19, catalytic	PF00182	Chitinase class I	0	0	0	1	0	0	0	3	0	4
OG0015349	IPR000726	Domain Glycoside hydrolase, family 19, catalytic	PF00182	Chitinase class I	0	2	0	1	0	0	0	0	0	3
OG0000711	IPR001404;IPR003594	Family Heat shock protein Hsp90 family;Domain Histidine kinase/HSP90-like ATPase	PF00183;PF02518	Hsp90 protein;Histidine kinase-, DNA gyrase B-, and HSP90-like ATPase	4	3	3	4	5	4	2	4	2	31
OG0009861	IPR001404;IPR003594	Family Heat shock protein Hsp90 family;Domain Histidine kinase/HSP90-like ATPase	PF00183;PF02518	Hsp90 protein;Histidine kinase-, DNA gyrase B-, and HSP90-like ATPase	1	1	1	2	1	1	1	1	1	10
OG0010663	IPR001404;IPR003594	Family Heat shock protein Hsp90 family;Domain Histidine kinase/HSP90-like ATPase	PF00183;PF02518	Hsp90 protein;Histidine kinase-, DNA gyrase B-, and HSP90-like ATPase	1	1	1	1	1	1	1	1	1	9
OG0016422	IPR001404	Family Heat shock protein Hsp90 family	PF00183	Hsp90 protein	0	0	1	0	1	0	0	0	0	2
OG0016580	IPR001404	Family Heat shock protein Hsp90 family	PF00183	Hsp90 protein	0	0	0	1	0	1	0	0	0	2
OG0005431	IPR006131;IPR006132	Domain Aspartate/ornithine carbamoyltransferase, Asp/Orn-binding domain;Domain Aspartate/ornithine carbamoyltransferase, carbamoyl-P binding	PF00185;PF02729	Aspartate/ornithine carbamoyltransferase, Asp/Orn binding domain;Aspartate/ornithine carbamoyltransferase, carbamoyl-P binding domain	1	1	1	2	2	2	1	2	1	13
OG0008223	IPR006131;IPR006132	Domain Aspartate/ornithine carbamoyltransferase, Asp/Orn-binding domain;Domain Aspartate/ornithine carbamoyltransferase, carbamoyl-P binding	PF00185;PF02729	Aspartate/ornithine carbamoyltransferase, Asp/Orn binding domain;Aspartate/ornithine carbamoyltransferase, carbamoyl-P binding domain	1	2	2	1	1	1	1	1	1	11
OG0003660	IPR001796;IPR023451	Domain Dihydrofolate reductase domain;Domain Thymidylate synthase/dCMP hydroxymethylase domain	PF00186;PF00303	Dihydrofolate reductase;Thymidylate synthase	2	1	1	2	2	3	1	1	2	15
OG0016119	IPR001796	Domain Dihydrofolate reductase domain	PF00186	Dihydrofolate reductase	0	1	0	0	1	0	0	0	0	2
OG0004787	IPR001002	Domain Chitin-binding, type 1	PF00187	Chitin recognition protein	0	3	0	0	0	0	2	7	2	14
OG0000200	IPR014044	Domain CAP domain	PF00188	Cysteine-rich secretory protein family	6	5	7	4	2	7	9	7	6	53
OG0002097	IPR014044	Domain CAP domain	PF00188	Cysteine-rich secretory protein family	0	0	0	3	0	0	18	0	0	21
OG0007683	IPR014044	Domain CAP domain	PF00188	Cysteine-rich secretory protein family	1	1	1	1	3	1	1	1	1	11
OG0011820	IPR014044	Domain CAP domain	PF00188	Cysteine-rich secretory protein family	1	1	1	1	1	1	1	1	1	9
OG0012476	IPR014044	Domain CAP domain	PF00188	Cysteine-rich secretory protein family	1	1	1	1	1	1	1	1	0	8
OG0013823	IPR014044	Domain CAP domain	PF00188	Cysteine-rich secretory protein family	1	1	0	1	1	0	1	1	0	6
OG0014661	IPR014044	Domain CAP domain	PF00188	Cysteine-rich secretory protein family	0	0	0	0	0	4	0	0	1	5
OG0015735	IPR014044	Domain CAP domain	PF00188	Cysteine-rich secretory protein family	0	0	0	2	0	0	1	0	0	3
OG0015800	IPR014044	Domain CAP domain	PF00188	Cysteine-rich secretory protein family	0	0	0	2	0	0	1	0	0	3
OG0015841	IPR014044	Domain CAP domain	PF00188	Cysteine-rich secretory protein family	0	0	0	1	0	0	2	0	0	3
OG0016073	IPR014044	Domain CAP domain	PF00188	Cysteine-rich secretory protein family	1	0	0	0	0	0	0	0	1	2
OG0016261	IPR014044	Domain CAP domain	PF00188	Cysteine-rich secretory protein family	0	1	0	1	0	0	0	0	0	2
OG0017224	IPR014044	Domain CAP domain	PF00188	Cysteine-rich secretory protein family	0	0	0	0	0	1	0	1	0	2
OG0000794	IPR001351;IPR004044	Domain Ribosomal protein S3, C-terminal;Domain K Homology domain, type 2	PF00189;PF07650	Ribosomal protein S3, C-terminal domain;KH domain	3	2	4	5	4	3	2	3	3	29
OG0015265	None	None	None	None	1	0	0	0	0	0	0	2	0	3
OG0013765	IPR006045	Domain Cupin 1	PF00190	Cupin	0	0	0	0	6	0	0	0	1	7
OG0000088	IPR006045	Domain Cupin 1	PF00190	Cupin	15	6	3	6	3	10	11	3	21	78
OG0000277	IPR006045	Domain Cupin 1	PF00190	Cupin	0	4	9	10	1	8	9	2	3	46
OG0000570	IPR006045	Domain Cupin 1	PF00190	Cupin	0	1	7	5	3	4	8	4	2	34
OG0000677	IPR006045	Domain Cupin 1	PF00190	Cupin	4	2	7	4	3	1	2	5	3	31
OG0000762	IPR006045	Domain Cupin 1	PF00190	Cupin	2	1	10	4	2	2	4	2	3	30
OG0001567	IPR006045	Domain Cupin 1	PF00190	Cupin	3	2	2	2	3	4	2	3	2	23
OG0001705	IPR006045	Domain Cupin 1	PF00190	Cupin	1	0	3	2	2	4	1	8	1	22
OG0002289	IPR006045	Domain Cupin 1	PF00190	Cupin	1	2	2	5	0	1	3	5	1	20
OG0002957	IPR006045	Domain Cupin 1	PF00190	Cupin	2	1	3	2	1	3	2	2	1	17
OG0003476	IPR006045	Domain Cupin 1	PF00190	Cupin	1	2	2	4	1	3	2	1	0	16
OG0004108	IPR006045	Domain Cupin 1	PF00190	Cupin	0	1	1	3	0	0	2	3	5	15
OG0004452	IPR006045	Domain Cupin 1	PF00190	Cupin	2	2	1	1	0	1	4	2	1	14
OG0007346	IPR006045	Domain Cupin 1	PF00190	Cupin	2	1	1	2	1	1	1	1	1	11
OG0012942	IPR006045	Domain Cupin 1	PF00190	Cupin	1	1	0	1	0	2	1	1	1	8
OG0013352	IPR006045	Domain Cupin 1	PF00190	Cupin	1	1	1	1	0	0	1	1	1	7
OG0014149	IPR006045	Domain Cupin 1	PF00190	Cupin	0	0	3	1	0	1	1	0	0	6
OG0016276	IPR006045	Domain Cupin 1	PF00190	Cupin	0	1	0	1	0	0	0	0	0	2
OG0001866	IPR018502	Repeat Annexin repeat	PF00191	Annexin	1	1	1	2	1	2	1	3	9	21
OG0002020	IPR018502	Repeat Annexin repeat	PF00191	Annexin	4	2	3	2	2	2	2	3	1	21
OG0003423	IPR018502	Repeat Annexin repeat	PF00191	Annexin	1	1	2	3	2	2	2	2	1	16
OG0007318	IPR018502	Repeat Annexin repeat	PF00191	Annexin	1	1	1	2	1	1	1	2	1	11
OG0008532	IPR018502	Repeat Annexin repeat	PF00191	Annexin	1	0	1	3	1	1	1	2	1	11
OG0014025	IPR018502	Repeat Annexin repeat	PF00191	Annexin	0	1	0	1	1	1	1	0	1	6
OG0015359	IPR018502	Repeat Annexin repeat	PF00191	Annexin	0	1	0	1	0	1	0	0	0	3
OG0015651	IPR018502	Repeat Annexin repeat	PF00191	Annexin	0	0	1	1	0	0	1	0	0	3
OG0016317	IPR018502	Repeat Annexin repeat	PF00191	Annexin	0	1	0	0	0	1	0	0	0	2
OG0016334	None	None	None	None	0	1	0	0	0	1	0	0	0	2
OG0003301	IPR001148	Domain Alpha carbonic anhydrase domain	PF00194	Eukaryotic-type carbonic anhydrase	2	3	1	2	2	3	1	1	1	16
OG0005837	IPR001148	Domain Alpha carbonic anhydrase domain	PF00194	Eukaryotic-type carbonic anhydrase	0	0	3	5	0	1	4	0	0	13
OG0007199	IPR001148	Domain Alpha carbonic anhydrase domain	PF00194	Eukaryotic-type carbonic anhydrase	0	0	4	2	0	1	3	1	1	12
OG0009200	IPR001148	Domain Alpha carbonic anhydrase domain	PF00194	Eukaryotic-type carbonic anhydrase	2	1	1	2	1	0	1	0	2	10
OG0011765	IPR001148	Domain Alpha carbonic anhydrase domain	PF00194	Eukaryotic-type carbonic anhydrase	1	1	1	1	1	1	1	1	1	9
OG0001733	IPR001099;IPR012328	Domain Chalcone/stilbene synthase, N-terminal;Domain Chalcone/stilbene synthase, C-terminal	PF00195;PF02797	Chalcone and stilbene synthases, N-terminal domain;Chalcone and stilbene synthases, C-terminal domain	3	2	2	4	2	3	2	2	2	22
OG0001843	IPR001099;IPR012328	Domain Chalcone/stilbene synthase, N-terminal;Domain Chalcone/stilbene synthase, C-terminal	PF00195;PF02797	Chalcone and stilbene synthases, N-terminal domain;Chalcone and stilbene synthases, C-terminal domain	1	1	2	4	3	4	4	2	1	22
OG0002933	IPR001099	Domain Chalcone/stilbene synthase, N-terminal	PF00195	Chalcone and stilbene synthases, N-terminal domain	0	0	0	0	0	0	0	1	17	18
OG0015106	IPR001099	Domain Chalcone/stilbene synthase, N-terminal	PF00195	Chalcone and stilbene synthases, N-terminal domain	0	0	0	1	1	0	0	0	2	4
OG0000169	IPR002160	Family Proteinase inhibitor I3, Kunitz legume	PF00197	Trypsin and protease inhibitor	2	17	5	3	5	10	3	7	5	57
OG0004514	IPR004167;IPR000089;IPR001078	Domain Peripheral subunit-binding domain;Domain Biotin/lipoyl attachment;Domain 2-oxoacid dehydrogenase acyltransferase, catalytic domain	PF00198;PF00364;PF02817	2-oxoacid dehydrogenases acyltransferase (catalytic domain);Biotin-requiring enzyme;e3 binding domain	2	1	1	2	2	2	1	1	2	14
OG0006456	IPR004167;IPR000089;IPR001078	Domain Peripheral subunit-binding domain;Domain Biotin/lipoyl attachment;Domain 2-oxoacid dehydrogenase acyltransferase, catalytic domain	PF00198;PF00364;PF02817	2-oxoacid dehydrogenases acyltransferase (catalytic domain);Biotin-requiring enzyme;e3 binding domain	1	1	1	2	2	2	1	1	1	12
OG0008231	IPR001078;IPR004167;IPR000089	Domain 2-oxoacid dehydrogenase acyltransferase, catalytic domain;Domain Peripheral subunit-binding domain;Domain Biotin/lipoyl attachment	PF00198;PF00364;PF02817	2-oxoacid dehydrogenases acyltransferase (catalytic domain);Biotin-requiring enzyme;e3 binding domain	1	1	1	2	2	1	1	1	1	11
OG0013432	IPR004167;IPR000089;IPR001078	Domain Peripheral subunit-binding domain;Domain Biotin/lipoyl attachment;Domain 2-oxoacid dehydrogenase acyltransferase, catalytic domain	PF00198;PF00364;PF02817	2-oxoacid dehydrogenases acyltransferase (catalytic domain);Biotin-requiring enzyme;e3 binding domain	1	1	1	1	0	0	1	1	1	7
OG0002705	IPR010582;IPR011614	Domain Catalase immune-responsive domain;Domain Catalase core domain	PF00199;PF06628	Catalase;Catalase-related immune-responsive	3	1	1	3	1	4	2	2	1	18
OG0001715	None	None	None	None	4	0	2	4	1	2	2	4	3	22
OG0000848	IPR002213	Family UDP-glucuronosyl/UDP-glucosyltransferase	PF00201	UDP-glucoronosyl and UDP-glucosyl transferase	11	1	1	3	1	2	1	3	5	28
OG0000042	IPR002213	Family UDP-glucuronosyl/UDP-glucosyltransferase	PF00201	UDP-glucoronosyl and UDP-glucosyl transferase	21	14	12	22	3	5	12	8	2	99
OG0000011	IPR002213	Family UDP-glucuronosyl/UDP-glucosyltransferase	PF00201	UDP-glucoronosyl and UDP-glucosyl transferase	6	6	23	33	5	15	42	13	6	149
OG0000017	IPR002213	Family UDP-glucuronosyl/UDP-glucosyltransferase	PF00201	UDP-glucoronosyl and UDP-glucosyl transferase	13	23	19	13	13	17	18	15	3	134
OG0000053	IPR002213	Family UDP-glucuronosyl/UDP-glucosyltransferase	PF00201	UDP-glucoronosyl and UDP-glucosyl transferase	6	9	13	9	11	10	14	11	11	94
OG0000103	IPR002213	Family UDP-glucuronosyl/UDP-glucosyltransferase	PF00201	UDP-glucoronosyl and UDP-glucosyl transferase	15	4	9	14	6	2	10	7	6	73
OG0000182	IPR002213	Family UDP-glucuronosyl/UDP-glucosyltransferase	PF00201	UDP-glucoronosyl and UDP-glucosyl transferase	1	6	4	8	14	12	4	2	5	56
OG0000189	None	None	None	None	0	11	4	2	2	13	6	10	7	55
OG0000195	IPR002213	Family UDP-glucuronosyl/UDP-glucosyltransferase	PF00201	UDP-glucoronosyl and UDP-glucosyl transferase	4	2	5	6	4	13	4	7	9	54
OG0000202	IPR002213	Family UDP-glucuronosyl/UDP-glucosyltransferase	PF00201	UDP-glucoronosyl and UDP-glucosyl transferase	3	2	9	9	2	8	7	9	4	53
OG0000291	IPR002213	Family UDP-glucuronosyl/UDP-glucosyltransferase	PF00201	UDP-glucoronosyl and UDP-glucosyl transferase	2	2	8	10	2	5	8	1	6	44
OG0000305	IPR002213	Family UDP-glucuronosyl/UDP-glucosyltransferase	PF00201	UDP-glucoronosyl and UDP-glucosyl transferase	0	1	1	2	0	12	1	26	1	44
OG0000363	IPR002213	Family UDP-glucuronosyl/UDP-glucosyltransferase	PF00201	UDP-glucoronosyl and UDP-glucosyl transferase	0	4	0	7	1	5	8	14	2	41
OG0000445	IPR002213	Family UDP-glucuronosyl/UDP-glucosyltransferase	PF00201	UDP-glucoronosyl and UDP-glucosyl transferase	1	10	1	7	5	3	6	3	2	38
OG0000496	IPR002213	Family UDP-glucuronosyl/UDP-glucosyltransferase	PF00201	UDP-glucoronosyl and UDP-glucosyl transferase	4	1	8	6	3	1	5	2	6	36
OG0000586	IPR002213	Family UDP-glucuronosyl/UDP-glucosyltransferase	PF00201	UDP-glucoronosyl and UDP-glucosyl transferase	5	4	5	5	4	1	2	3	4	33
OG0000619	IPR002213	Family UDP-glucuronosyl/UDP-glucosyltransferase	PF00201	UDP-glucoronosyl and UDP-glucosyl transferase	2	2	3	5	1	6	7	4	2	32
OG0000742	IPR002213	Family UDP-glucuronosyl/UDP-glucosyltransferase	PF00201	UDP-glucoronosyl and UDP-glucosyl transferase	3	5	5	5	2	2	4	2	2	30
OG0000786	IPR002213	Family UDP-glucuronosyl/UDP-glucosyltransferase	PF00201	UDP-glucoronosyl and UDP-glucosyl transferase	3	3	1	6	4	7	2	2	1	29
OG0001250	IPR002213	Family UDP-glucuronosyl/UDP-glucosyltransferase	PF00201	UDP-glucoronosyl and UDP-glucosyl transferase	4	3	3	3	3	2	2	2	3	25
OG0001853	IPR002213	Family UDP-glucuronosyl/UDP-glucosyltransferase	PF00201	UDP-glucoronosyl and UDP-glucosyl transferase	0	5	2	1	2	5	1	0	6	22
OG0002060	IPR002213	Family UDP-glucuronosyl/UDP-glucosyltransferase	PF00201	UDP-glucoronosyl and UDP-glucosyl transferase	1	4	3	3	2	4	1	0	3	21
OG0003190	None	None	None	None	0	4	5	1	1	2	2	1	1	17
OG0003197	IPR002213	Family UDP-glucuronosyl/UDP-glucosyltransferase	PF00201	UDP-glucoronosyl and UDP-glucosyl transferase	0	2	3	3	3	1	4	1	0	17
OG0003202	IPR002213	Family UDP-glucuronosyl/UDP-glucosyltransferase	PF00201	UDP-glucoronosyl and UDP-glucosyl transferase	0	2	7	4	0	2	1	1	0	17
OG0003209	IPR002213	Family UDP-glucuronosyl/UDP-glucosyltransferase	PF00201	UDP-glucoronosyl and UDP-glucosyl transferase	0	1	4	5	1	1	3	0	2	17
OG0006621	IPR002213;IPR004276	Family UDP-glucuronosyl/UDP-glucosyltransferase;Domain Glycosyltransferase family 28, N-terminal domain	PF00201;PF03033	UDP-glucoronosyl and UDP-glucosyl transferase;Glycosyltransferase family 28 N-terminal domain	1	1	1	2	2	2	1	1	1	12
OG0007223	IPR002213	Family UDP-glucuronosyl/UDP-glucosyltransferase	PF00201	UDP-glucoronosyl and UDP-glucosyl transferase	3	2	1	1	3	0	1	0	0	11
OG0008781	IPR002213	Family UDP-glucuronosyl/UDP-glucosyltransferase	PF00201	UDP-glucoronosyl and UDP-glucosyl transferase	0	2	2	1	2	1	1	1	1	11
OG0008883	IPR002213	Family UDP-glucuronosyl/UDP-glucosyltransferase	PF00201	UDP-glucoronosyl and UDP-glucosyl transferase	0	0	1	4	0	0	5	0	1	11
OG0010020	IPR002213	Family UDP-glucuronosyl/UDP-glucosyltransferase	PF00201	UDP-glucoronosyl and UDP-glucosyl transferase	1	1	1	2	1	1	1	1	1	10
OG0010574	IPR002213	Family UDP-glucuronosyl/UDP-glucosyltransferase	PF00201	UDP-glucoronosyl and UDP-glucosyl transferase	0	2	4	1	0	0	1	1	1	10
OG0012183	IPR002213	Family UDP-glucuronosyl/UDP-glucosyltransferase	PF00201	UDP-glucoronosyl and UDP-glucosyl transferase	0	1	2	2	0	1	2	0	1	9
OG0013175	IPR002213	Family UDP-glucuronosyl/UDP-glucosyltransferase	PF00201	UDP-glucoronosyl and UDP-glucosyl transferase	0	0	1	2	0	1	3	0	1	8
OG0014446	IPR002213	Family UDP-glucuronosyl/UDP-glucosyltransferase	PF00201	UDP-glucoronosyl and UDP-glucosyl transferase	0	1	0	0	0	3	0	1	0	5
OG0014454	IPR002213	Family UDP-glucuronosyl/UDP-glucosyltransferase	PF00201	UDP-glucoronosyl and UDP-glucosyl transferase	0	1	0	0	0	1	0	1	2	5
OG0014622	IPR002213	Family UDP-glucuronosyl/UDP-glucosyltransferase	PF00201	UDP-glucoronosyl and UDP-glucosyl transferase	0	0	0	2	0	2	0	0	1	5
OG0014625	None	None	None	None	0	0	0	2	0	3	0	0	0	5
OG0015044	None	None	None	None	0	0	1	1	0	0	1	1	0	4
OG0015144	None	None	None	None	0	0	0	1	0	1	0	2	0	4
OG0015418	IPR002213	Family UDP-glucuronosyl/UDP-glucosyltransferase	PF00201	UDP-glucoronosyl and UDP-glucosyl transferase	0	2	0	0	1	0	0	0	0	3
OG0015493	None	None	None	None	0	0	1	2	0	0	0	0	0	3
OG0016165	None	None	None	None	0	1	0	1	0	0	0	0	0	2
OG0016185	IPR002213	Family UDP-glucuronosyl/UDP-glucosyltransferase	PF00201	UDP-glucoronosyl and UDP-glucosyl transferase	0	1	0	0	0	0	1	0	0	2
OG0016497	IPR002213	Family UDP-glucuronosyl/UDP-glucosyltransferase	PF00201	UDP-glucoronosyl and UDP-glucosyl transferase	0	0	1	0	0	0	1	0	0	2
OG0016927	IPR002213	Family UDP-glucuronosyl/UDP-glucosyltransferase	PF00201	UDP-glucoronosyl and UDP-glucosyl transferase	0	0	0	1	0	1	0	0	0	2
OG0017065	IPR002213	Family UDP-glucuronosyl/UDP-glucosyltransferase	PF00201	UDP-glucoronosyl and UDP-glucosyl transferase	0	0	0	0	0	1	0	1	0	2
OG0017184	IPR002213	Family UDP-glucuronosyl/UDP-glucosyltransferase	PF00201	UDP-glucoronosyl and UDP-glucosyl transferase	0	0	0	0	0	1	0	1	0	2
OG0003054	IPR005814	Family Aminotransferase class-III	PF00202	Aminotransferase class-III	1	1	2	5	1	2	2	1	2	17
OG0004237	IPR005814	Family Aminotransferase class-III	PF00202	Aminotransferase class-III	2	1	1	2	2	2	1	1	2	14
OG0006720	IPR005814	Family Aminotransferase class-III	PF00202	Aminotransferase class-III	1	1	1	2	1	1	1	2	2	12
OG0006801	IPR005814	Family Aminotransferase class-III	PF00202	Aminotransferase class-III	2	1	1	2	2	1	1	1	1	12
OG0008585	IPR005814	Family Aminotransferase class-III	PF00202	Aminotransferase class-III	1	2	1	1	2	1	1	1	1	11
OG0009401	IPR005814	Family Aminotransferase class-III	PF00202	Aminotransferase class-III	1	1	1	1	1	1	2	1	1	10
OG0010215	IPR005814	Family Aminotransferase class-III	PF00202	Aminotransferase class-III	1	1	1	2	1	1	1	1	1	10
OG0005642	IPR002222	Family Ribosomal protein S19/S15	PF00203	Ribosomal protein S19	1	0	1	2	1	0	1	5	2	13
OG0001804	IPR002222	Family Ribosomal protein S19/S15	PF00203	Ribosomal protein S19	2	2	3	4	4	1	2	3	1	22
OG0014695	IPR002222	Family Ribosomal protein S19/S15	PF00203	Ribosomal protein S19	1	0	0	0	0	1	1	1	0	4
OG0017139	IPR002222	Family Ribosomal protein S19/S15	PF00203	Ribosomal protein S19	0	0	0	0	0	1	0	0	1	2
OG0006851	IPR013506;IPR003594;IPR006171;IPR002288	Domain DNA topoisomerase, type IIA, subunit B, domain 2;Domain Histidine kinase/HSP90-like ATPase;Domain TOPRIM domain;Domain DNA gyrase B subunit, C-terminal	PF00204;PF02518;PF00986;PF01751	DNA gyrase B;Histidine kinase-, DNA gyrase B-, and HSP90-like ATPase;DNA gyrase B subunit, carboxyl terminus;Toprim domain	3	1	1	2	1	1	1	1	1	12
OG0005134	IPR022761;IPR013539	Domain Fumarate lyase, N-terminal;Domain Adenylosuccinate lyase PurB, C-terminal	PF00206;PF08328	Lyase;Adenylosuccinate lyase C-terminal	2	1	2	1	2	1	2	1	1	13
OG0004208	IPR022761;IPR018951	Domain Fumarate lyase, N-terminal;Domain Fumarase C, C-terminal	PF00206;PF10415	Lyase;Fumarase C C-terminus	2	1	2	2	2	1	1	1	2	14
OG0005711	IPR022761;IPR029419	Domain Fumarate lyase, N-terminal;Domain Argininosuccinate lyase, C-terminal	PF00206;PF14698	Lyase;Argininosuccinate lyase C-terminal	1	1	1	3	1	3	1	1	1	13
OG0016773	IPR022761	Domain Fumarate lyase, N-terminal	PF00206	Lyase	0	0	0	1	0	0	0	1	0	2
OG0001504	IPR008331	Domain Ferritin/DPS protein domain	PF00210	Ferritin-like domain	4	1	2	3	1	4	3	2	3	23
OG0016344	IPR008331	Domain Ferritin/DPS protein domain	PF00210	Ferritin-like domain	0	1	0	0	1	0	0	0	0	2
OG0003990	None	None	None	None	1	1	1	3	2	3	2	1	1	15
OG0005692	IPR000711	Family ATPase, OSCP/delta subunit	PF00213	ATP synthase delta (OSCP) subunit	1	1	2	2	1	3	1	1	1	13
OG0006228	IPR000711	Family ATPase, OSCP/delta subunit	PF00213	ATP synthase delta (OSCP) subunit	1	1	1	3	2	1	1	1	1	12
OG0013830	IPR000711	Family ATPase, OSCP/delta subunit	PF00213	ATP synthase delta (OSCP) subunit	1	1	0	1	1	0	1	1	0	6
OG0008362	IPR001754;IPR000836	Domain Orotidine 5'-phosphate decarboxylase domain;Domain Phosphoribosyltransferase domain	PF00215;PF00156	Orotidine 5'-phosphate decarboxylase / HUMPS family;Phosphoribosyl transferase domain	1	0	1	1	2	3	1	1	1	11
OG0016967	IPR001754	Domain Orotidine 5'-phosphate decarboxylase domain	PF00215	Orotidine 5'-phosphate decarboxylase / HUMPS family	0	0	0	0	1	0	0	0	1	2
OG0010147	IPR013798	Domain Indole-3-glycerol phosphate synthase	PF00218	Indole-3-glycerol phosphate synthase	1	1	1	2	1	1	1	1	1	10
OG0000294	IPR001106	Family Aromatic amino acid lyase	PF00221	Aromatic amino acid lyase	4	3	2	4	6	3	2	8	12	44
OG0014893	IPR001106	Family Aromatic amino acid lyase	PF00221	Aromatic amino acid lyase	0	1	0	1	0	0	1	0	1	4
OG0015764	IPR001106	Family Aromatic amino acid lyase	PF00221	Aromatic amino acid lyase	0	0	0	1	0	0	0	1	1	3
OG0015987	IPR001106	Family Aromatic amino acid lyase	PF00221	Aromatic amino acid lyase	0	0	0	0	0	1	0	2	0	3
OG0017001	IPR001106	Family Aromatic amino acid lyase	PF00221	Aromatic amino acid lyase	0	0	0	0	1	0	0	0	1	2
OG0000207	IPR001280	Family Photosystem I PsaA/PsaB	PF00223	Photosystem I psaA/psaB protein	2	0	1	2	0	12	0	31	4	52
OG0014196	IPR001280	Family Photosystem I PsaA/PsaB	PF00223	Photosystem I psaA/psaB protein	0	0	0	1	0	0	0	5	0	6
OG0017176	IPR001280	Family Photosystem I PsaA/PsaB	PF00223	Photosystem I psaA/psaB protein	0	0	0	0	0	1	0	1	0	2
OG0017261	IPR001280	Family Photosystem I PsaA/PsaB	PF00223	Photosystem I psaA/psaB protein	0	0	0	0	0	1	0	1	0	2
OG0001681	IPR015793;IPR015795	Domain Pyruvate kinase, barrel;Domain Pyruvate kinase, C-terminal	PF00224;PF02887	Pyruvate kinase, barrel domain;Pyruvate kinase, alpha/beta domain	2	1	2	3	4	4	1	3	2	22
OG0003471	IPR015793;IPR015795	Domain Pyruvate kinase, barrel;Domain Pyruvate kinase, C-terminal	PF00224;PF02887	Pyruvate kinase, barrel domain;Pyruvate kinase, alpha/beta domain	1	3	1	4	2	1	1	1	2	16
OG0011242	IPR015793;IPR015795	Domain Pyruvate kinase, barrel;Domain Pyruvate kinase, C-terminal	PF00224;PF02887	Pyruvate kinase, barrel domain;Pyruvate kinase, alpha/beta domain	1	1	1	1	1	1	1	1	1	9
OG0013436	IPR015793	Domain Pyruvate kinase, barrel	PF00224	Pyruvate kinase, barrel domain	1	1	0	0	2	1	0	1	1	7
OG0016218	IPR015793	Domain Pyruvate kinase, barrel	PF00224	Pyruvate kinase, barrel domain	0	1	0	0	0	1	0	0	0	2
OG0001971	IPR001752	Domain Kinesin motor domain	PF00225	Kinesin motor domain	2	2	2	3	3	2	2	2	3	21
OG0009822	IPR001752;IPR000225	Domain Kinesin motor domain;Repeat Armadillo	PF00225;PF00514	Kinesin motor domain;Armadillo/beta-catenin-like repeat	1	1	1	2	1	1	1	1	1	10
OG0010249	IPR001752	Domain Kinesin motor domain	PF00225	Kinesin motor domain	1	1	1	2	1	1	1	1	1	10
OG0007810	IPR001752	Domain Kinesin motor domain	PF00225	Kinesin motor domain	1	1	1	2	1	2	1	1	1	11
OG0008155	IPR001752	Domain Kinesin motor domain	PF00225	Kinesin motor domain	1	1	1	2	1	2	1	1	1	11
OG0001333	IPR001752;IPR001715	Domain Kinesin motor domain;Domain Calponin homology domain	PF00225;PF00307	Kinesin motor domain;Calponin homology (CH) domain	2	2	2	4	4	3	2	3	2	24
OG0001386	IPR001752;IPR001715	Domain Kinesin motor domain;Domain Calponin homology domain	PF00225;PF00307	Kinesin motor domain;Calponin homology (CH) domain	4	2	1	4	4	3	2	2	2	24
OG0000783	IPR001752;IPR021881	Domain Kinesin motor domain;Domain NPK1-activating kinesin-like protein, C-terminal	PF00225;PF11995	Kinesin motor domain;Domain of unknown function (DUF3490)	4	2	2	6	4	4	2	3	2	29
OG0002448	IPR001752	Domain Kinesin motor domain	PF00225	Kinesin motor domain	2	1	1	2	3	4	2	2	2	19
OG0003174	IPR001752	Domain Kinesin motor domain	PF00225	Kinesin motor domain	1	2	2	3	3	1	2	1	2	17
OG0003519	IPR001752	Domain Kinesin motor domain	PF00225	Kinesin motor domain	2	1	1	2	2	4	1	2	1	16
OG0003629	IPR001752	Domain Kinesin motor domain	PF00225	Kinesin motor domain	2	1	1	2	1	4	1	2	1	15
OG0003630	IPR001752;IPR021720	Domain Kinesin motor domain;Domain Malectin domain	PF00225;PF11721	Kinesin motor domain;Malectin domain	1	2	2	2	2	1	2	1	2	15
OG0004649	IPR001752	Domain Kinesin motor domain	PF00225	Kinesin motor domain	1	1	1	2	2	2	1	3	1	14
OG0004861	IPR001752	Domain Kinesin motor domain	PF00225	Kinesin motor domain	1	1	1	2	2	2	1	2	1	13
OG0005143	IPR001752	Domain Kinesin motor domain	PF00225	Kinesin motor domain	2	1	1	2	1	2	1	2	1	13
OG0005738	IPR001752	Domain Kinesin motor domain	PF00225	Kinesin motor domain	1	1	1	2	2	3	1	1	1	13
OG0005811	IPR001752	Domain Kinesin motor domain	PF00225	Kinesin motor domain	0	1	1	2	2	2	2	2	1	13
OG0006819	IPR001752	Domain Kinesin motor domain	PF00225	Kinesin motor domain	1	1	1	3	2	1	1	1	1	12
OG0006901	IPR001752	Domain Kinesin motor domain	PF00225	Kinesin motor domain	1	1	1	2	1	3	1	1	1	12
OG0006978	IPR001752	Domain Kinesin motor domain	PF00225	Kinesin motor domain	2	1	1	2	2	1	1	1	1	12
OG0008034	IPR001752;IPR021881	Domain Kinesin motor domain;Domain NPK1-activating kinesin-like protein, C-terminal	PF00225;PF11995	Kinesin motor domain;Domain of unknown function (DUF3490)	1	1	1	2	2	1	1	1	1	11
OG0008342	IPR001752	Domain Kinesin motor domain	PF00225	Kinesin motor domain	1	1	1	2	2	1	1	1	1	11
OG0008780	IPR001752;IPR021881	Domain Kinesin motor domain;Domain NPK1-activating kinesin-like protein, C-terminal	PF00225;PF11995	Kinesin motor domain;Domain of unknown function (DUF3490)	0	1	1	2	2	2	1	1	1	11
OG0009103	IPR001752	Domain Kinesin motor domain	PF00225	Kinesin motor domain	1	1	1	2	1	1	1	1	1	10
OG0009979	IPR001752	Domain Kinesin motor domain	PF00225	Kinesin motor domain	1	1	1	1	1	1	1	2	1	10
OG0010049	IPR001752;IPR021881	Domain Kinesin motor domain;Domain NPK1-activating kinesin-like protein, C-terminal	PF00225;PF11995	Kinesin motor domain;Domain of unknown function (DUF3490)	1	1	1	2	1	1	1	1	1	10
OG0010059	IPR001752	Domain Kinesin motor domain	PF00225	Kinesin motor domain	1	1	1	2	1	1	1	1	1	10
OG0010116	IPR001752	Domain Kinesin motor domain	PF00225	Kinesin motor domain	1	0	1	2	1	2	1	1	1	10
OG0010191	IPR001752	Domain Kinesin motor domain	PF00225	Kinesin motor domain	1	1	1	1	1	2	1	1	1	10
OG0010614	IPR001752	Domain Kinesin motor domain	PF00225	Kinesin motor domain	0	0	0	2	0	0	0	2	6	10
OG0011167	IPR001752	Domain Kinesin motor domain	PF00225	Kinesin motor domain	1	1	1	1	1	1	1	1	1	9
OG0011179	IPR001752	Domain Kinesin motor domain	PF00225	Kinesin motor domain	1	1	1	1	1	0	2	1	1	9
OG0011349	IPR001752	Domain Kinesin motor domain	PF00225	Kinesin motor domain	1	1	1	2	1	0	1	1	1	9
OG0011533	IPR001752	Domain Kinesin motor domain	PF00225	Kinesin motor domain	1	1	1	1	1	1	1	1	1	9
OG0012552	IPR001752	Domain Kinesin motor domain	PF00225	Kinesin motor domain	1	1	1	1	1	0	1	1	1	8
OG0012914	IPR001752	Domain Kinesin motor domain	PF00225	Kinesin motor domain	1	1	1	1	1	0	1	1	1	8
OG0012962	IPR001752	Domain Kinesin motor domain	PF00225	Kinesin motor domain	1	1	0	2	1	1	1	0	1	8
OG0013380	IPR001752	Domain Kinesin motor domain	PF00225	Kinesin motor domain	1	1	1	1	1	0	1	0	1	7
OG0013561	IPR001752	Domain Kinesin motor domain	PF00225	Kinesin motor domain	0	1	1	1	2	0	1	0	1	7
OG0014717	None	None	None	None	1	0	0	1	0	2	0	0	0	4
OG0014845	None	None	None	None	0	1	1	0	0	2	0	0	0	4
OG0015118	IPR001752	Domain Kinesin motor domain	PF00225	Kinesin motor domain	0	0	0	2	0	2	0	0	0	4
OG0000854	IPR001623	Domain DnaJ domain	PF00226	DnaJ domain	3	2	2	4	2	6	2	5	2	28
OG0006866	IPR001623;IPR001005	Domain DnaJ domain;Domain SANT/Myb domain	PF00226;PF00249	DnaJ domain;Myb-like DNA-binding domain	1	1	1	2	2	2	1	1	1	12
OG0005906	IPR001623;IPR002939;IPR001305	Domain DnaJ domain;Domain Chaperone DnaJ, C-terminal;Domain Heat shock protein DnaJ, cysteine-rich domain	PF00226;PF01556;PF00684	DnaJ domain;DnaJ C terminal domain;DnaJ central domain	2	0	1	2	2	2	1	1	1	12
OG0009685	IPR002939;IPR001623;IPR001305	Domain Chaperone DnaJ, C-terminal;Domain DnaJ domain;Domain Heat shock protein DnaJ, cysteine-rich domain	PF00226;PF01556;PF00684	DnaJ domain;DnaJ C terminal domain;DnaJ central domain	1	1	1	1	2	1	1	1	1	10
OG0012820	IPR002939;IPR001623;IPR001305	Domain Chaperone DnaJ, C-terminal;Domain DnaJ domain;Domain Heat shock protein DnaJ, cysteine-rich domain	PF00226;PF01556;PF00684	DnaJ domain;DnaJ C terminal domain;DnaJ central domain	1	1	1	1	0	1	1	1	1	8
OG0001516	IPR001623	Domain DnaJ domain	PF00226	DnaJ domain	2	2	2	3	3	5	3	2	1	23
OG0001587	IPR001623	Domain DnaJ domain	PF00226	DnaJ domain	1	1	4	2	8	3	1	2	1	23
OG0001863	IPR001623	Domain DnaJ domain	PF00226	DnaJ domain	2	2	3	4	2	2	2	2	2	21
OG0002042	IPR001623	Domain DnaJ domain	PF00226	DnaJ domain	1	8	1	2	1	4	1	2	1	21
OG0003029	IPR001623	Domain DnaJ domain	PF00226	DnaJ domain	1	2	1	1	2	6	1	2	1	17
OG0003448	None	None	None	None	1	1	1	2	2	4	1	3	1	16
OG0003823	IPR001623	Domain DnaJ domain	PF00226	DnaJ domain	1	2	1	2	3	2	1	2	1	15
OG0004869	IPR001623	Domain DnaJ domain	PF00226	DnaJ domain	2	1	1	2	2	2	1	1	1	13
OG0005060	IPR001623	Domain DnaJ domain	PF00226	DnaJ domain	4	0	1	0	0	4	0	3	1	13
OG0005354	IPR001623	Domain DnaJ domain	PF00226	DnaJ domain	1	1	1	2	2	2	1	2	1	13
OG0005382	IPR001623	Domain DnaJ domain	PF00226	DnaJ domain	2	1	1	2	2	2	1	1	1	13
OG0006356	IPR001623;IPR032843	Domain DnaJ domain;Domain Cleavage inducing molecular chaperone, Jiv	PF00226;PF14901	DnaJ domain;Cleavage inducing molecular chaperone	2	1	1	2	1	2	1	1	1	12
OG0006454	IPR001623	Domain DnaJ domain	PF00226	DnaJ domain	1	1	1	2	2	1	1	2	1	12
OG0006604	None	None	None	None	1	1	1	3	1	2	1	1	1	12
OG0006625	IPR001623	Domain DnaJ domain	PF00226	DnaJ domain	1	1	1	2	2	2	1	1	1	12
OG0007591	IPR001623;IPR007872	Domain DnaJ domain;Domain Zinc finger, DPH-type	PF00226;PF05207	DnaJ domain;CSL zinc finger	1	1	1	2	1	2	1	1	1	11
OG0007729	IPR001623	Domain DnaJ domain	PF00226	DnaJ domain	1	1	1	2	1	2	1	1	1	11
OG0008103	IPR001623	Domain DnaJ domain	PF00226	DnaJ domain	1	2	5	1	0	0	2	0	0	11
OG0008279	IPR001623	Domain DnaJ domain	PF00226	DnaJ domain	2	1	1	2	1	1	1	1	1	11
OG0008550	IPR001623	Domain DnaJ domain	PF00226	DnaJ domain	1	1	1	1	1	2	1	2	1	11
OG0008676	IPR001623;IPR013105	Domain DnaJ domain;Repeat Tetratricopeptide repeat 2	PF00226;PF07719	DnaJ domain;Tetratricopeptide repeat	1	1	1	2	1	2	1	1	1	11
OG0009032	IPR001623	Domain DnaJ domain	PF00226	DnaJ domain	1	1	1	2	1	1	1	1	1	10
OG0009513	IPR001623	Domain DnaJ domain	PF00226	DnaJ domain	1	1	1	2	1	1	1	1	1	10
OG0009567	IPR001623	Domain DnaJ domain	PF00226	DnaJ domain	1	1	1	2	1	1	1	1	1	10
OG0009673	IPR001623	Domain DnaJ domain	PF00226	DnaJ domain	1	1	1	2	1	1	1	1	1	10
OG0009838	IPR001623	Domain DnaJ domain	PF00226	DnaJ domain	1	1	1	2	1	1	1	1	1	10
OG0010141	IPR001623	Domain DnaJ domain	PF00226	DnaJ domain	1	1	1	2	1	1	1	1	1	10
OG0010763	IPR001623	Domain DnaJ domain	PF00226	DnaJ domain	1	1	1	1	0	1	2	1	1	9
OG0010885	IPR001623	Domain DnaJ domain	PF00226	DnaJ domain	1	1	1	1	1	1	1	1	1	9
OG0011571	IPR001623	Domain DnaJ domain	PF00226	DnaJ domain	1	1	1	2	1	1	1	1	0	9
OG0011696	IPR001623	Domain DnaJ domain	PF00226	DnaJ domain	1	1	1	1	1	1	1	1	1	9
OG0011835	IPR001623	Domain DnaJ domain	PF00226	DnaJ domain	1	1	1	1	1	1	1	1	1	9
OG0011882	IPR001623	Domain DnaJ domain	PF00226	DnaJ domain	1	1	1	1	1	1	1	1	1	9
OG0011928	None	None	None	None	1	1	1	1	1	1	1	1	1	9
OG0011951	IPR001623;IPR015399	Domain DnaJ domain;Domain Domain of unknown function DUF1977, DnaJ-like	PF00226;PF09320	DnaJ domain;Domain of unknown function (DUF1977)	1	1	1	2	0	1	1	1	1	9
OG0012247	IPR001623	Domain DnaJ domain	PF00226;PF13370	DnaJ domain;4Fe-4S single cluster domain of Ferredoxin I	0	1	1	1	1	1	2	0	2	9
OG0012472	IPR001623	Domain DnaJ domain	PF00226	DnaJ domain	1	1	1	1	1	0	1	1	1	8
OG0012778	None	None	None	None	1	2	0	0	1	1	0	1	2	8
OG0012955	IPR001623	Domain DnaJ domain	PF00226	DnaJ domain	1	1	1	0	1	1	1	1	1	8
OG0013274	IPR001623	Domain DnaJ domain	PF00226	DnaJ domain	1	0	1	1	1	0	1	1	1	7
OG0013740	IPR001623	Domain DnaJ domain	PF00226	DnaJ domain	0	0	1	2	1	1	2	0	0	7
OG0014611	None	None	None	None	0	0	0	1	0	4	0	0	0	5
OG0015055	None	None	None	None	0	0	1	1	0	0	1	1	0	4
OG0015467	IPR001623	Domain DnaJ domain	PF00226	DnaJ domain	0	1	0	0	0	1	0	1	0	3
OG0015604	None	None	None	None	0	0	1	2	0	0	0	0	0	3
OG0016554	IPR001623	Domain DnaJ domain	PF00226	DnaJ domain	0	0	0	1	0	1	0	0	0	2
OG0003820	IPR001353;IPR000426	Family Proteasome, subunit alpha/beta;Domain Proteasome alpha-subunit, N-terminal domain	PF00227;PF10584	Proteasome subunit;Proteasome subunit A N-terminal signature	2	1	1	4	1	1	2	2	1	15
OG0004470	IPR001353;IPR000426	Family Proteasome, subunit alpha/beta;Domain Proteasome alpha-subunit, N-terminal domain	PF00227;PF10584	Proteasome subunit;Proteasome subunit A N-terminal signature	2	2	1	2	2	1	1	2	1	14
[truncated: 15,383 more rows]

## Sheet: STable10
Orthogroup	Arth	Cisi	Frve	Mado	Main	Oleu	Prpe	Soly	Vivi	Total	descrip
PF00006	5	2	3	4	4	7	3	6	4	38	ATP synthase alpha/beta family, nucleotide-binding domain
PF00009	18	10	15	25	18	23	15	21	12	157	Elongation factor Tu GTP binding domain
PF00010	1	1	2	3	1	2	2	1	2	15	Helix-loop-helix DNA-binding domain
PF00011	23	41	28	51	28	39	34	35	27	306	Hsp20/alpha crystallin family
PF00012	19	19	39	44	25	32	23	23	16	240	Hsp70 protein
PF00013	13	15	16	28	20	29	16	22	18	177	KH domain
PF00016	3	0	0	5	1	9	1	10	2	31	Ribulose bisphosphate carboxylase large chain, catalytic domain
PF00022	18	16	15	18	14	20	14	23	13	151	Actin
PF00023	1	1	1	2	2	3	1	1	1	13	Ankyrin repeat
PF00025	19	16	19	28	22	24	20	18	16	182	ADP-ribosylation factor family
PF00027	5	4	6	10	6	7	6	4	6	54	Cyclic nucleotide-binding domain
PF00032	1	0	0	0	0	0	0	1	0	2	Cytochrome b(C-terminal)/b6/petD
PF00033	1	0	0	2	0	1	1	3	0	8	Cytochrome b/b6/petB
PF00034	2	2	1	2	2	2	1	2	2	16	Cytochrome c
PF00035	6	10	9	14	17	11	9	8	8	92	Double-stranded RNA binding motif
PF00042	2	1	1	3	1	4	1	2	2	17	Globin
PF00043	12	12	10	17	9	12	11	9	15	107	Glutathione S-transferase, C-terminal domain
PF00046	25	20	21	35	32	54	17	33	19	256	Homeodomain
PF00056	9	9	9	11	12	11	10	12	11	94	lactate/malate dehydrogenase, NAD binding domain
PF00060	7	5	22	10	4	3	13	1	17	82	Ligand-gated ion channel
PF00063	3	1	1	5	2	3	1	5	3	24	Myosin head (motor domain)
PF00069	56	55	69	97	71	86	64	63	58	619	Protein kinase domain
PF00072	26	28	25	41	24	39	24	28	29	264	Response regulator receiver domain
PF00076	44	37	42	76	62	60	42	52	40	455	RNA recognition motif. (a.k.a. RRM, RBD, or RNP domain)
PF00079	10	4	16	19	1	8	6	7	1	72	Serpin (serine protease inhibitor)
PF00080	2	3	3	6	4	3	3	3	4	31	Copper/zinc superoxide dismutase (SODC)
PF00082	40	27	25	43	27	30	33	31	45	301	Subtilase family
PF00085	55	39	43	79	57	55	42	52	43	465	Thioredoxin
PF00091	5	7	3	7	5	9	6	5	12	59	Tubulin/FtsZ family, GTPase domain
PF00092	0	1	7	1	1	6	1	1	1	19	von Willebrand factor type A domain
PF00096	2	3	4	6	3	4	4	3	3	32	Zinc finger, C2H2 type
PF00097	2	3	2	5	1	2	2	2	2	21	Zinc finger, C3HC4 type (RING finger)
PF00098	1	1	1	2	1	1	1	1	0	9	Zinc knuckle
PF00101	0	1	1	3	1	0	2	1	1	10	Ribulose bisphosphate carboxylase, small chain
PF00102	1	1	1	2	1	2	1	1	1	11	Protein-tyrosine phosphatase
PF00106	50	42	40	69	37	40	58	58	51	445	short chain dehydrogenase
PF00107	32	27	35	54	26	27	48	31	44	324	Zinc-binding dehydrogenase
PF00108	3	2	2	2	2	4	2	2	2	21	Thiolase, N-terminal domain
PF00109	2	8	3	3	4	5	3	3	3	34	Beta-ketoacyl synthase, N-terminal domain
PF00111	9	11	9	14	9	9	9	13	6	89	2Fe-2S iron-sulfur cluster binding domain
PF00112	20	20	25	49	22	32	25	24	20	237	Papain family cysteine protease
PF00113	3	5	4	7	6	3	4	4	4	40	Enolase, C-terminal TIM barrel domain
PF00115	1	0	0	1	0	0	0	6	1	9	Cytochrome C and Quinol oxidase polypeptide I
PF00117	19	10	10	16	17	14	12	10	9	117	Glutamine amidotransferase class-I
PF00118	18	15	15	26	23	18	16	18	17	166	TCP-1/cpn60 chaperonin family
PF00119	1	0	0	2	0	2	0	2	0	7	ATP synthase A chain
PF00120	6	3	5	6	3	6	4	6	4	43	Glutamine synthetase, catalytic domain
PF00121	2	3	3	7	5	4	3	4	3	34	Triosephosphate isomerase
PF00122	15	12	13	20	18	18	12	11	12	131	E1-E2 ATPase
PF00124	2	0	0	1	0	12	0	12	4	31	Photosynthetic reaction centre protein
PF00125	23	12	24	20	12	24	13	25	15	168	Core histone H2A/H2B/H3/H4
PF00127	2	1	1	2	2	3	1	1	1	14	Copper binding proteins, plastocyanin/azurin family
PF00128	5	6	7	12	3	5	7	7	7	59	Alpha amylase, catalytic domain
PF00130	2	2	2	2	2	2	2	3	2	19	Phorbol esters/diacylglycerol binding domain (C1 domain)
PF00132	10	6	7	14	12	10	7	9	6	81	Bacterial transferase hexapeptide (six repeats)
PF00133	4	4	4	10	6	7	7	6	8	56	tRNA synthetases class I (I, L, M and V)
PF00134	38	32	35	61	48	52	34	41	33	374	Cyclin, N-terminal domain
PF00136	4	3	3	5	3	3	3	4	3	31	DNA polymerase family B
PF00137	10	5	4	11	7	9	4	13	10	73	ATP synthase subunit C
PF00139	41	40	29	58	45	28	35	21	24	321	Legume lectin domain
PF00144	0	0	1	1	1	0	0	0	0	3	Beta-lactamase
PF00145	5	6	6	7	7	6	5	6	5	53	C-5 cytosine-specific DNA methylase
PF00146	2	0	0	0	0	1	0	5	2	10	NADH dehydrogenase
PF00149	45	45	48	74	54	48	53	45	44	456	Calcineurin-like phosphoesterase
PF00150	10	11	8	16	15	15	9	18	22	124	Cellulase (glycosyl hydrolase family 5)
PF00152	10	9	9	16	13	8	9	8	9	91	tRNA synthetases class II (D, K and N)
PF00153	57	58	60	100	73	70	58	59	55	590	Mitochondrial carrier protein
PF00154	3	3	3	4	4	3	3	3	3	29	recA bacterial DNA recombination protein
PF00155	34	32	31	52	41	33	34	38	38	333	Aminotransferase class I and II
PF00156	8	3	7	11	7	7	5	5	5	58	Phosphoribosyl transferase domain
PF00160	25	26	25	39	33	31	24	30	24	257	Cyclophilin type peptidyl-prolyl cis-trans isomerase/CLD
PF00161	0	0	0	2	0	0	4	0	0	6	Ribosome inactivating protein
PF00162	3	3	3	5	4	4	3	3	3	31	Phosphoglycerate kinase
PF00163	1	1	1	2	1	1	1	1	1	10	Ribosomal protein S4/S9 N-terminal domain
PF00164	7	2	4	6	3	9	2	7	2	42	Ribosomal protein S12/S23
PF00166	5	4	3	7	4	3	5	5	6	42	Chaperonin 10 Kd subunit
PF00169	3	5	4	8	3	4	5	3	2	37	PH domain
PF00170	35	31	30	56	51	64	31	41	26	365	bZIP transcription factor
PF00171	14	17	19	28	23	14	17	16	21	169	Aldehyde dehydrogenase family
PF00173	10	12	10	21	14	18	12	13	8	118	Cytochrome b5-like Heme/Steroid binding domain
PF00174	3	2	3	4	3	5	3	2	2	27	Oxidoreductase molybdopterin binding domain
PF00175	8	7	7	11	8	10	7	6	9	73	Oxidoreductase NAD-binding domain
PF00176	17	14	14	23	17	20	15	24	15	159	SNF2 family N-terminal domain
PF00177	6	2	2	8	2	6	4	9	2	41	Ribosomal protein S7p/S5e
PF00179	40	41	44	73	48	67	41	51	40	445	Ubiquitin-conjugating enzyme
PF00180	11	6	7	12	9	7	7	8	7	74	Isocitrate/isopropylmalate dehydrogenase
PF00182	8	11	11	14	8	8	13	14	11	98	Chitinase class I
PF00183	6	5	6	8	8	7	4	6	4	54	Hsp90 protein
PF00185	2	3	3	3	3	3	2	3	2	24	Aspartate/ornithine carbamoyltransferase, Asp/Orn binding domain
PF00186	2	2	1	2	3	3	1	1	2	17	Dihydrofolate reductase
PF00187	0	3	0	0	0	0	2	7	2	14	Chitin recognition protein
PF00188	11	10	10	17	8	15	35	12	10	128	Cysteine-rich secretory protein family
PF00189	3	2	4	5	4	3	2	3	3	29	Ribosomal protein S3, C-terminal domain
PF00190	35	28	55	54	26	45	54	43	47	387	Cupin
PF00191	8	8	9	15	8	11	9	12	14	94	Annexin
PF00194	5	5	10	12	4	6	10	3	5	60	Eukaryotic-type carbonic anhydrase
PF00195	4	3	4	9	6	7	6	5	22	66	Chalcone and stilbene synthases, N-terminal domain
PF00197	2	17	5	3	5	10	3	7	5	57	Trypsin and protease inhibitor
PF00198	5	4	4	7	6	5	4	4	5	44	2-oxoacid dehydrogenases acyltransferase (catalytic domain)
PF00199	3	1	1	3	1	4	2	2	1	18	Catalase
PF00201	1	1	1	2	2	2	1	1	1	12	UDP-glucoronosyl and UDP-glucosyl transferase
PF00202	9	8	8	15	10	9	9	8	10	86	Aminotransferase class-III
PF00203	4	2	4	6	5	3	4	9	4	41	Ribosomal protein S19
PF00204	3	1	1	2	1	1	1	1	1	12	DNA gyrase B
PF00206	5	3	5	7	5	5	4	4	4	42	Lyase
PF00210	4	2	2	3	2	4	3	2	3	25	Ferritin-like domain
PF00213	3	3	3	6	4	4	3	3	2	31	ATP synthase delta (OSCP) subunit
PF00215	1	0	1	1	3	3	1	1	2	13	Orotidine 5'-phosphate decarboxylase / HUMPS family
PF00218	1	1	1	2	1	1	1	1	1	10	Indole-3-glycerol phosphate synthase
PF00221	4	4	2	6	7	4	3	11	15	56	Aromatic amino acid lyase
PF00223	2	0	1	3	0	14	0	38	4	62	Photosystem I psaA/psaB protein
PF00224	5	7	4	8	9	8	3	6	6	56	Pyruvate kinase, barrel domain
PF00225	49	44	43	84	66	65	48	53	53	505	Kinesin motor domain
PF00226	52	52	53	73	59	76	49	55	42	511	DnaJ domain
PF00227	18	14	14	25	19	17	15	15	11	148	Proteasome subunit
PF00230	35	31	40	44	31	55	28	41	25	330	Major intrinsic protein
PF00231	2	2	3	6	3	3	3	2	1	25	ATP synthase
PF00232	22	23	26	61	14	29	57	22	32	286	Glycosyl hydrolase family 1
PF00234	15	9	6	12	6	10	11	23	5	97	Protease inhibitor/seed storage/LTP family
PF00235	5	4	6	7	5	6	6	6	5	50	Profilin
PF00237	4	3	4	7	2	2	5	4	3	34	Ribosomal protein L22p/L17e
PF00238	5	4	3	6	3	6	4	7	3	41	Ribosomal protein L14p/L23e
PF00240	27	22	27	39	20	32	27	28	21	243	Ubiquitin family
PF00241	11	8	7	14	9	9	8	10	5	81	Cofilin/tropomyosin-type actin-binding protein
PF00244	11	9	7	18	13	11	9	13	7	98	14-3-3 protein
PF00246	2	1	2	6	2	3	3	2	2	23	Zinc carboxypeptidase
PF00248	22	43	38	52	25	40	35	30	42	327	Aldo/keto reductase family
PF00249	23	20	20	41	33	27	21	22	17	224	Myb-like DNA-binding domain
PF00251	8	6	6	6	7	8	7	11	6	65	Glycosyl hydrolases family 32 N-terminal domain
PF00252	5	2	4	4	2	5	3	12	1	38	Ribosomal protein L16p/L10e
PF00253	5	2	4	6	3	2	5	4	2	33	Ribosomal protein S14p/S29e
PF00254	20	19	20	25	26	21	19	22	21	193	FKBP-type peptidyl-prolyl cis-trans isomerase
PF00255	8	5	7	10	3	3	5	6	4	51	Glutathione peroxidase
PF00257	5	2	2	8	0	2	5	3	0	27	Dehydrin
PF00258	2	3	2	6	2	3	2	2	3	25	Flavodoxin
PF00262	5	4	5	9	4	6	5	5	5	48	Calreticulin family
PF00264	0	1	6	13	1	14	5	6	2	48	Common central domain of tyrosinase
PF00265	1	2	1	3	1	1	2	1	1	13	Thymidine kinase
PF00266	8	9	9	11	9	10	11	9	11	87	Aminotransferase class-V
PF00268	2	3	2	4	2	2	2	2	2	21	Ribonucleotide reductase, small chain
PF00270	51	49	48	72	45	50	46	48	47	456	DEAD/DEAH box helicase
PF00271	29	30	31	43	32	30	27	29	26	277	Helicase conserved C-terminal domain
PF00274	8	3	5	12	6	10	6	8	4	62	Fructose-bisphosphate aldolase class-I
PF00275	2	3	0	3	3	2	2	5	3	23	EPSP synthase (3-phosphoshikimate 1-carboxyvinyltransferase)
PF00276	5	2	4	6	2	5	3	6	6	39	Ribosomal protein L23
PF00280	5	8	5	9	6	9	12	19	6	79	Potato inhibitor I family
PF00282	9	14	10	11	10	7	14	19	11	105	Pyridoxal-dependent decarboxylase conserved domain
PF00283	2	0	0	1	0	0	0	2	0	5	Cytochrome b559, alpha (gene psbE) and beta (gene psbF)subunits
PF00285	7	3	3	6	3	6	3	5	3	39	Citrate synthase, C-terminal domain
PF00288	4	3	3	5	4	4	3	4	3	33	GHMP kinases N terminal domain
PF00290	2	1	1	2	1	2	4	1	1	15	Tryptophan synthase alpha chain
PF00291	19	14	19	22	20	17	13	17	18	159	Pyridoxal-phosphate dependent enzyme
PF00293	18	14	22	29	19	19	21	18	15	175	NUDIX domain
PF00294	19	14	17	22	15	15	14	16	15	147	pfkB family carbohydrate kinase
PF00295	61	43	53	68	33	55	74	53	53	493	Glycosyl hydrolases family 28
PF00297	4	2	4	7	6	6	4	4	4	41	Ribosomal protein L3
PF00298	3	2	2	5	2	4	2	3	2	25	Ribosomal protein L11, RNA binding domain
PF00300	17	13	14	23	12	19	17	14	13	142	Histidine phosphatase superfamily (branch 1)
PF00301	1	0	1	2	0	2	1	1	0	8	Rubredoxin
PF00304	6	2	5	27	0	2	13	15	3	73	Gamma-thionin family
PF00305	6	15	15	22	10	10	14	26	12	130	Lipoxygenase
PF00307	9	6	6	12	10	7	6	6	5	67	Calponin homology (CH) domain
PF00310	1	1	1	2	2	2	1	1	1	12	Glutamine amidotransferases class-II
PF00311	4	3	5	6	4	4	2	5	3	36	Phosphoenolpyruvate carboxylase
PF00312	5	2	3	9	2	5	5	6	4	41	Ribosomal protein S15
PF00313	0	0	0	0	0	2	1	1	2	6	'Cold-shock' DNA-binding domain
PF00314	20	20	24	34	20	25	33	29	19	224	Thaumatin family
PF00316	4	3	5	7	6	9	4	7	5	50	Fructose-1-6-bisphosphatase, N-terminal domain
PF00318	3	2	3	9	3	7	3	9	1	40	Ribosomal protein S2
PF00319	55	40	47	71	48	62	53	61	28	465	SRF-type transcription factor (DNA-binding and dimerisation domain)
PF00320	26	20	15	29	25	35	17	24	15	206	GATA zinc finger
PF00326	6	7	9	11	7	6	7	9	8	70	Prolyl oligopeptidase family
PF00327	5	5	5	5	5	7	4	4	5	45	Ribosomal protein L30p/L7e
PF00328	3	2	2	2	4	1	3	4	3	24	Histidine phosphatase superfamily (branch 2)
PF00329	1	0	0	0	0	0	1	6	0	8	Respiratory-chain NADH dehydrogenase, 30 Kd subunit
PF00330	4	4	4	7	7	3	3	4	5	41	Aconitase family (aconitate hydratase)
PF00331	8	4	6	6	4	4	5	8	4	49	Glycosyl hydrolase family 10
PF00332	47	48	48	70	47	53	46	43	31	433	Glycosyl hydrolases family 17
PF00333	2	2	3	5	3	3	2	2	2	24	Ribosomal protein S5, N-terminal domain
PF00334	5	5	4	6	5	5	4	8	4	46	Nucleoside diphosphate kinase
PF00335	12	11	11	16	17	17	9	13	8	114	Tetraspanin family
PF00337	5	5	5	9	9	5	5	6	5	54	Galactoside-binding lectin
PF00338	5	2	3	7	4	5	5	4	2	37	Ribosomal protein S10p/S20e
PF00342	2	2	2	4	2	2	2	2	2	20	Phosphoglucose isomerase
PF00343	2	2	4	7	3	3	4	4	4	33	Carbohydrate phosphorylase
PF00344	5	4	3	5	5	5	5	4	3	39	SecY translocase
PF00346	1	0	1	0	0	2	0	5	3	12	Respiratory-chain NADH dehydrogenase, 49 Kd subunit
PF00347	5	6	5	5	7	6	4	5	4	47	Ribosomal protein L6
PF00348	15	10	8	14	9	12	7	7	7	89	Polyprenyl synthetase
PF00349	5	4	3	7	8	5	4	5	4	45	Hexokinase
PF00350	3	2	2	4	3	2	3	2	2	23	Dynamin family
PF00352	2	1	2	2	1	2	2	1	1	14	Transcription factor TFIID (or TATA-binding protein, TBP)
PF00355	5	5	5	8	7	5	6	5	6	52	Rieske [2Fe-2S] domain
PF00361	9	0	1	4	0	10	0	25	3	52	Proton-conducting membrane transporter
PF00364	8	7	6	11	10	10	7	7	8	74	Biotin-requiring enzyme
PF00365	11	10	9	16	11	13	9	11	9	99	Phosphofructokinase
PF00366	3	3	2	4	3	3	3	2	3	26	Ribosomal protein S17
PF00368	2	2	6	4	4	8	3	4	3	36	Hydroxymethylglutaryl-coenzyme A reductase
PF00370	3	3	4	4	3	5	3	4	3	32	FGGY family of carbohydrate kinases, N-terminal domain
PF00373	1	1	1	2	2	2	1	1	1	12	FERM central domain
PF00378	7	8	6	10	6	7	6	6	5	61	Enoyl-CoA hydratase/isomerase
PF00380	5	4	3	8	4	7	4	5	3	43	Ribosomal protein S9/S16
PF00382	6	4	5	6	6	4	6	3	5	45	Transcription factor TFIIB repeat
PF00383	5	6	7	5	6	9	6	5	5	54	Cytidine and deoxycytidylate deaminase zinc-binding region
PF00384	1	1	1	2	2	1	1	1	1	11	Molybdopterin oxidoreductase
PF00385	4	3	4	5	4	8	3	6	2	39	Chromo (CHRromatin Organisation MOdifier) domain
PF00387	4	4	5	6	5	2	4	4	6	40	Phosphatidylinositol-specific phospholipase C, Y domain
PF00388	3	1	2	4	0	2	2	3	1	18	Phosphatidylinositol-specific phospholipase C, X domain
PF00390	2	2	2	4	1	2	2	2	2	19	Malic enzyme, N-terminal domain
PF00394	2	1	2	1	2	2	2	2	1	15	Multicopper oxidase
PF00396	1	1	1	1	1	1	1	1	1	9	Granulin
PF00397	2	2	2	2	2	2	2	2	2	18	WW domain
PF00398	3	3	3	4	3	4	4	3	3	30	Ribosomal RNA adenine dimethylase
PF00400	39	37	39	67	52	51	42	48	42	417	WD domain, G-beta repeat
PF00403	44	47	40	70	59	67	47	48	46	468	Heavy-metal-associated domain
PF00406	7	7	6	13	7	13	7	7	6	73	Adenylate kinase
PF00407	23	20	39	50	18	32	40	39	26	287	Pathogenesis-related protein Bet v I family
PF00408	1	1	1	1	1	1	1	1	1	9	Phosphoglucomutase/phosphomannomutase, C-terminal domain
PF00410	7	4	3	6	3	5	4	3	4	39	Ribosomal protein S8
PF00411	5	2	2	4	1	5	4	5	3	31	Ribosomal protein S11
PF00412	8	10	9	16	9	14	9	12	9	96	LIM domain
PF00413	5	6	10	9	3	7	12	5	3	60	Matrixin
PF00415	24	22	20	33	30	30	21	22	21	223	Regulator of chromosome condensation (RCC1) repeat
PF00416	5	4	4	7	4	5	3	5	3	40	Ribosomal protein S13/S18
PF00420	1	0	0	0	0	1	0	0	0	2	NADH-ubiquinone/plastoquinone oxidoreductase chain 4L
PF00421	2	1	0	2	0	9	1	15	5	35	Photosystem II protein
PF00425	6	4	4	9	3	9	4	4	5	48	chorismate binding enzyme
PF00428	9	4	12	14	8	10	5	5	7	74	60s Acidic ribosomal protein
PF00430	2	1	2	3	1	1	1	4	0	15	ATP synthase B/B' CF(0)
PF00432	4	3	4	7	4	3	6	4	4	39	Prenyltransferase and squalene oxidase repeat
PF00436	2	3	2	6	3	3	3	3	3	28	Single-strand binding protein family
PF00438	4	5	4	8	6	12	4	4	2	49	S-adenosylmethionine synthetase, N-terminal domain
PF00439	9	12	10	22	14	11	18	10	10	116	Bromodomain
PF00443	24	19	19	35	28	31	18	23	22	219	Ubiquitin carboxyl-terminal hydrolase
PF00444	2	2	1	2	1	1	2	2	1	14	Ribosomal protein L36
PF00445	4	3	5	9	2	5	5	5	5	43	Ribonuclease T2 family
PF00447	17	18	18	37	29	46	18	24	16	223	HSF-type DNA-binding
PF00450	45	34	42	43	31	64	38	52	49	398	Serine carboxypeptidase
PF00453	2	1	1	3	1	5	2	7	1	23	Ribosomal protein L20
PF00454	10	8	8	11	12	10	8	8	6	81	Phosphatidylinositol 3- and 4-kinase
PF00456	0	1	0	0	0	1	0	1	1	4	Transketolase, thiamine diphosphate binding domain
PF00459	7	7	7	14	12	7	7	10	7	78	Inositol monophosphatase family
PF00462	44	29	38	56	30	62	35	54	21	369	Glutaredoxin
PF00463	1	1	1	2	2	1	1	1	1	11	Isocitrate lyase family
PF00464	7	4	8	11	7	8	7	7	9	68	Serine hydroxymethyltransferase
PF00466	2	1	1	3	0	1	1	1	1	11	Ribosomal protein L10
PF00467	5	3	5	7	3	4	5	5	4	41	KOW motif
PF00468	2	2	3	8	3	2	2	2	2	26	Ribosomal protein L34
PF00471	3	0	2	4	1	2	1	4	1	18	Ribosomal protein L33
PF00472	2	7	2	3	2	4	2	2	2	26	RF-1 domain
PF00474	1	1	1	1	1	1	1	1	1	9	Sodium:solute symporter family
PF00475	2	1	1	2	1	2	1	1	1	12	Imidazoleglycerol-phosphate dehydratase
PF00476	0	0	0	0	1	1	0	0	0	2	DNA polymerase family A
PF00477	2	2	3	2	1	2	2	2	3	19	Small hydrophilic plant seed protein
PF00478	2	1	1	3	2	2	1	1	1	14	IMP dehydrogenase / GMP reductase domain
PF00479	1	4	4	1	1	0	1	0	1	13	Glucose-6-phosphate dehydrogenase, NAD binding domain
PF00481	2	2	2	3	3	2	2	2	2	20	Protein phosphatase 2C
PF00483	14	12	9	19	15	11	11	12	11	114	Nucleotidyl transferase
PF00484	5	5	7	10	6	7	6	4	6	56	Carbonic anhydrase
PF00485	5	5	3	8	7	7	5	4	6	50	Phosphoribulokinase / Uridine kinase family
PF00487	13	7	20	22	9	14	26	14	7	132	Fatty acid desaturase
PF00488	8	8	8	8	7	9	8	8	9	73	MutS domain V
PF00490	1	1	1	2	1	1	1	1	1	10	Delta-aminolevulinic acid dehydratase
PF00491	2	1	1	1	1	1	1	2	1	11	Arginase family
PF00493	3	3	3	5	3	3	3	3	3	29	MCM P-loop domain
PF00494	4	6	5	7	5	7	5	5	5	49	Squalene/phytoene synthase
PF00497	3	7	9	16	3	8	10	7	4	67	Bacterial extracellular solute-binding proteins, family 3
PF00498	10	9	9	13	8	9	8	9	6	81	FHA domain
PF00499	2	0	0	0	0	0	0	2	0	4	NADH-ubiquinone/plastoquinone oxidoreductase chain 6
PF00501	39	39	31	47	39	40	34	47	33	349	AMP-binding enzyme
PF00503	3	3	5	9	7	9	5	5	5	51	G-protein alpha subunit
PF00504	24	18	25	36	22	28	24	35	20	232	Chlorophyll A-B binding protein
PF00505	7	7	7	10	11	8	6	3	6	65	HMG (high mobility group) box
PF00507	3	0	0	2	0	2	0	3	0	10	NADH-ubiquinone/plastoquinone oxidoreductase, chain 3
PF00510	2	0	0	0	0	2	0	3	0	7	Cytochrome c oxidase subunit III
PF00512	1	1	1	2	2	1	1	1	1	11	His Kinase A (phospho-acceptor) domain
PF00514	28	30	26	52	39	52	27	31	26	311	Armadillo/beta-catenin-like repeat
PF00515	5	7	6	10	11	7	6	5	5	62	Tetratricopeptide repeat
PF00520	15	13	19	32	12	15	30	16	9	161	Ion transport protein
PF00533	1	1	1	1	0	1	1	1	1	8	BRCA1 C Terminus (BRCT) domain
PF00534	16	20	19	26	21	19	19	16	17	173	Glycosyl transferases group 1
PF00535	2	2	2	3	3	4	2	2	2	22	Glycosyl transferase family 2
PF00536	4	4	5	5	6	6	4	4	5	43	SAM domain (Sterile alpha motif)
PF00538	6	4	6	12	10	15	6	6	9	74	linker histone H1 and H5 family
PF00542	7	6	5	12	6	7	7	7	3	60	Ribosomal protein L7/L12 C-terminal domain
PF00543	1	1	1	2	2	1	1	2	3	14	Nitrogen regulatory protein P-II
PF00544	22	15	13	23	15	23	19	20	16	166	Pectate lyase
PF00549	3	2	2	4	2	5	2	3	3	26	CoA-ligase
PF00550	8	8	7	14	10	9	8	8	7	79	Phosphopantetheine attachment site
PF00551	3	2	2	3	3	2	2	3	2	22	Formyl transferase
PF00557	9	9	10	16	10	10	9	10	10	93	Metallopeptidase family M24
PF00560	0	3	0	1	1	0	1	0	0	6	Leucine Rich Repeat
PF00561	17	19	24	31	16	24	21	18	20	190	alpha/beta hydrolase fold
PF00562	1	1	2	1	1	1	1	2	1	11	RNA polymerase Rpb2, domain 6
PF00564	18	21	17	34	23	38	18	19	12	200	PB1 domain
PF00565	4	2	2	4	3	4	4	3	3	29	Staphylococcal nuclease homologue
PF00566	22	13	12	23	18	20	14	19	15	156	Rab-GTPase-TBC domain
PF00569	1	2	3	2	1	3	2	1	1	16	Zinc finger, ZZ type
PF00570	0	1	0	0	0	0	0	1	0	2	HRDC domain
PF00571	22	19	20	30	28	25	19	24	19	206	CBS domain
PF00572	6	4	7	5	5	8	4	6	4	49	Ribosomal protein L13
PF00573	4	4	4	8	5	8	4	5	4	46	Ribosomal protein L4/L1 family
PF00574	10	10	9	18	12	15	9	11	11	105	Clp protease
PF00575	5	5	5	8	7	8	6	6	5	55	S1 RNA binding domain
PF00578	4	3	3	5	5	5	4	4	4	37	AhpC/TSA family
PF00579	4	4	6	7	4	6	7	4	4	46	tRNA synthetases class I (W and Y)
PF00581	14	11	10	16	8	11	10	11	13	104	Rhodanese-like domain
PF00582	27	26	26	51	32	38	33	31	25	289	Universal stress protein family
PF00583	24	25	23	39	26	25	25	25	22	234	Acetyltransferase (GNAT) family
PF00584	4	2	3	7	3	6	4	2	3	34	SecE/Sec61-gamma subunits of protein translocation complex
PF00585	1	1	2	2	1	2	1	2	1	13	C-terminal regulatory domain of Threonine dehydratase
PF00587	3	3	2	5	3	3	2	3	4	28	tRNA synthetase class II core domain (G, H, P, S and T)
PF00588	6	6	8	7	5	6	6	6	5	55	SpoU rRNA Methylase family
PF00590	3	3	3	4	3	3	4	3	3	29	Tetrapyrrole (Corrin/Porphyrin) Methylases
PF00591	1	1	1	2	2	2	1	2	2	14	Glycosyl transferase family, a/b domain
PF00596	1	1	1	2	2	1	1	1	1	11	Class II Aldolase and Adducin N-terminal domain
PF00609	3	1	1	2	2	2	1	2	1	15	Diacylglycerol kinase accessory domain
PF00612	48	36	33	59	50	52	34	44	33	389	IQ calmodulin-binding motif
PF00614	11	7	12	13	9	11	9	12	7	91	Phospholipase D Active site motif
PF00620	9	7	7	14	11	11	9	8	10	86	RhoGAP domain
PF00622	4	3	3	6	4	5	3	3	3	34	SPRY domain
PF00623	2	2	5	3	2	2	2	2	2	22	RNA polymerase Rpb1, domain 2
PF00625	3	3	1	6	2	4	2	3	1	25	Guanylate kinase
PF00626	8	5	5	9	8	6	5	6	5	57	Gelsolin repeat
PF00627	10	7	7	13	13	10	8	8	7	83	UBA/TS-N domain
PF00628	9	12	13	19	16	20	11	10	13	123	PHD-finger
PF00630	1	1	1	0	1	1	1	1	1	8	Filamin/ABP280 repeat
PF00631	3	4	3	8	5	5	5	4	3	40	GGL domain
PF00632	5	5	5	9	7	7	5	10	6	59	HECT-domain (ubiquitin-transferase)
PF00633	2	2	1	1	1	1	1	2	1	12	Helix-hairpin-helix motif
PF00634	2	1	1	1	1	2	1	2	1	12	BRCA2 repeat
PF00635	7	8	9	17	14	8	9	10	8	90	MSP (Major sperm protein) domain
PF00636	6	6	9	10	7	5	9	11	5	68	Ribonuclease III domain
PF00637	5	4	5	8	6	6	5	7	5	51	Region in Clathrin and VPS
PF00638	5	3	3	6	3	5	3	4	4	36	RanBP1 domain
PF00639	1	1	1	2	2	3	1	1	1	13	PPIC-type PPIASE domain
PF00641	9	8	8	16	8	13	9	9	7	87	Zn-finger in Ran binding protein and others
PF00642	26	21	24	59	33	42	29	24	22	280	Zinc finger C-x8-C-x5-C-x3-H type (and similar)
PF00643	17	12	13	25	21	26	14	18	12	158	B-box zinc finger
PF00645	2	2	2	3	2	1	2	2	2	18	Poly(ADP-ribose) polymerase and DNA-Ligase Zn-finger region
PF00646	92	10	23	11	14	10	8	11	5	184	F-box domain
PF00647	2	2	3	3	3	3	2	2	2	22	Elongation factor 1 gamma, conserved domain
PF00650	22	20	23	39	26	31	23	28	22	234	CRAL/TRIO domain
PF00651	22	22	17	29	20	22	17	21	19	189	BTB/POZ domain
PF00654	3	2	2	4	3	3	2	3	2	24	Voltage gated chloride channel
PF00656	5	5	5	12	5	10	7	8	6	63	Caspase domain
PF00658	1	0	0	0	0	1	0	0	2	4	Poly-adenylate binding protein, unique domain
PF00664	17	10	15	18	13	16	17	15	10	131	ABC transporter transmembrane region
PF00667	1	1	1	2	1	1	1	1	1	10	FAD binding domain
PF00670	2	2	1	2	2	4	1	4	2	20	S-adenosyl-L-homocysteine hydrolase, NAD binding domain
PF00673	5	3	2	6	2	3	2	5	3	31	ribosomal L5P family C-terminus
PF00675	3	3	3	5	3	3	3	3	4	30	Insulinase (Peptidase family M16)
PF00676	7	6	6	9	8	7	5	11	6	65	Dehydrogenase E1 component
PF00677	1	1	1	2	1	0	1	1	0	8	Lumazine binding domain
PF00679	2	1	1	1	1	2	1	1	1	11	Elongation factor G C-terminus
PF00682	5	3	5	6	4	4	3	6	3	39	HMGL-like
PF00684	2	3	4	5	6	3	3	4	2	32	DnaJ central domain
PF00685	18	9	11	13	8	13	7	37	13	129	Sulfotransferase domain
PF00686	2	3	3	3	2	2	3	2	2	22	Starch binding domain
PF00687	8	6	6	11	8	11	6	7	5	68	Ribosomal protein L1p/L10e family
PF00689	10	15	14	26	20	36	17	15	11	164	Cation transporting ATPase, C-terminus
PF00690	1	2	2	2	1	2	1	2	2	15	Cation transporter/ATPase, N-terminus
PF00692	1	2	1	3	1	5	1	3	2	19	dUTPase
PF00694	3	1	1	2	1	2	1	1	1	13	Aconitase C-terminal domain
PF00696	11	8	9	15	10	11	11	9	10	94	Amino acid kinase family
PF00697	3	0	2	1	1	1	1	2	1	12	N-(5'phosphoribosyl)anthranilate (PRA) isomerase
PF00698	1	1	1	3	1	2	1	1	2	13	Acyl transferase domain
PF00701	2	1	1	1	1	2	1	2	1	12	Dihydrodipicolinate synthetase family
PF00702	8	8	8	18	9	11	7	8	7	84	haloacid dehalogenase-like hydrolase
PF00703	1	1	1	2	1	1	2	1	1	11	Glycosyl hydrolases family 2
PF00704	9	24	24	30	27	22	22	13	19	190	Glycosyl hydrolases family 18
PF00705	2	1	3	3	2	2	1	1	1	16	Proliferating cell nuclear antigen, N-terminal domain
PF00707	2	1	1	2	1	1	1	1	1	11	Translation initiation factor IF-3, C-terminal domain
PF00708	1	1	1	1	1	1	1	0	1	8	Acylphosphatase
PF00709	1	2	1	3	2	2	2	2	1	16	Adenylosuccinate synthetase
PF00717	6	6	6	9	5	4	5	4	5	50	Peptidase S24-like
PF00719	6	3	4	6	6	8	4	6	4	47	Inorganic pyrophosphatase
PF00722	10	17	12	13	16	22	11	16	20	137	Glycosyl hydrolases family 16
PF00724	6	7	11	15	6	8	10	4	9	76	NADH:flavin oxidoreductase / NADH oxidase family
PF00725	3	3	3	5	3	4	3	4	3	31	3-hydroxyacyl-CoA dehydrogenase, C-terminal domain
PF00728	3	5	2	2	4	7	3	3	5	34	Glycosyl hydrolase family 20, catalytic domain
PF00730	4	3	4	4	4	2	3	3	3	30	HhH-GPD superfamily base excision DNA repair protein
PF00731	2	3	2	2	1	1	1	2	1	15	AIR carboxylase
PF00732	12	9	9	24	8	10	24	10	8	114	GMC oxidoreductase
PF00733	4	3	3	5	5	3	3	3	2	31	Asparagine synthase
PF00736	4	4	4	6	2	4	4	3	2	33	EF-1 guanine nucleotide exchange domain
PF00737	1	0	0	1	0	0	1	1	0	4	Photosystem II 10 kDa phosphoprotein
PF00742	1	3	1	1	1	2	1	2	1	13	Homoserine dehydrogenase
PF00743	18	12	18	19	17	19	12	16	20	151	Flavin-binding monooxygenase-like
PF00745	0	1	0	0	0	0	1	0	0	2	Glutamyl-tRNAGlu reductase, dimerisation domain
PF00749	2	2	2	4	3	3	2	2	3	23	tRNA synthetases class I (E and Q), catalytic domain
PF00750	2	1	1	1	1	1	1	1	1	10	tRNA synthetases class I (R)
PF00752	1	1	1	1	2	1	1	1	1	10	XPG N-terminal domain
PF00753	4	3	2	3	3	2	2	3	4	26	Metallo-beta-lactamase superfamily
PF00756	1	1	1	1	1	1	1	1	1	9	Putative esterase
PF00759	22	20	23	28	21	20	20	19	18	191	Glycosyl hydrolase family 9
PF00762	2	2	2	4	2	2	2	3	2	21	Ferrochelatase
PF00764	1	1	2	3	1	1	2	1	1	13	Arginosuccinate synthase
PF00766	1	1	1	1	1	1	1	1	1	9	Electron transfer flavoprotein FAD-binding domain
PF00773	2	2	2	4	3	2	2	2	2	21	RNB domain
PF00777	3	3	3	6	4	3	3	3	3	31	Glycosyltransferase family 29 (sialyltransferase)
PF00781	7	6	6	12	11	8	6	8	7	71	Diacylglycerol kinase catalytic domain
PF00782	9	12	12	20	18	23	15	16	12	137	Dual specificity phosphatase, catalytic domain
PF00786	10	4	3	7	4	6	5	7	4	50	P21-Rho-binding domain
PF00787	3	2	2	3	3	2	2	2	2	21	PX domain
PF00789	5	6	5	10	8	10	6	6	5	61	UBX domain
PF00790	3	2	2	5	5	7	2	3	2	31	VHS domain
PF00793	2	1	1	2	1	1	1	1	1	11	DAHP synthetase I family
PF00795	8	9	6	10	7	6	7	8	16	77	Carbon-nitrogen hydrolase
PF00796	1	0	0	0	0	0	0	1	1	3	Photosystem I reaction centre subunit VIII
PF00800	4	5	3	6	4	6	3	4	3	38	Prephenate dehydratase
PF00804	6	7	8	14	6	8	10	9	8	76	Syntaxin
PF00805	4	3	4	6	3	4	4	4	5	37	Pentapeptide repeats (8 copies)
PF00806	12	10	9	18	17	21	9	10	12	118	Pumilio-family RNA binding repeat
PF00808	22	19	20	38	21	33	21	27	19	220	Histone-like transcription factor (CBF/NF-Y) and archaeal histone
PF00810	7	6	6	8	7	7	6	8	5	60	ER lumen protein retaining receptor
PF00814	2	2	3	2	3	2	2	2	3	21	Glycoprotease family
PF00815	1	1	1	2	2	0	1	1	1	10	Histidinol dehydrogenase
PF00827	2	2	1	3	3	1	4	5	3	24	Ribosomal L15
PF00828	5	4	4	7	6	7	6	4	4	47	Ribosomal proteins 50S-L15, 50S-L18e, 60S-L27A
PF00829	2	2	2	4	3	3	2	2	3	23	Ribosomal prokaryotic L21 protein
PF00830	2	2	3	5	3	4	3	3	2	27	Ribosomal L28 family
PF00831	5	3	3	6	4	2	3	5	4	35	Ribosomal L29 protein
PF00832	3	1	1	4	2	2	2	2	3	20	Ribosomal L39 protein
PF00833	4	2	2	3	3	4	2	2	1	23	Ribosomal S17
PF00834	3	2	2	4	4	2	2	2	2	23	Ribulose-phosphate 3 epimerase family
PF00838	2	1	1	2	3	1	1	2	2	15	Translationally controlled tumour protein
PF00848	1	1	1	1	1	1	1	2	1	10	Ring hydroxylating alpha subunit (catalytic domain)
PF00849	8	8	7	8	6	8	7	8	8	68	RNA pseudouridylate synthase
PF00850	9	8	9	12	11	9	8	9	9	84	Histone deacetylase domain
PF00852	3	2	2	4	2	2	2	3	2	22	Glycosyltransferase family 10 (fucosyltransferase) C-term
PF00854	46	52	57	80	52	84	60	74	44	549	POT family
PF00855	14	9	12	15	18	24	9	11	10	122	PWWP domain
PF00856	25	25	31	41	27	31	28	35	27	270	SET domain
PF00857	4	5	3	4	4	5	3	4	5	37	Isochorismatase family
PF00860	13	12	11	21	15	17	11	13	12	125	Permease family
PF00861	7	7	10	12	5	10	9	8	7	75	Ribosomal L18 of archaea, bacteria, mitoch. and chloroplast
PF00862	2	2	2	5	2	3	3	2	2	23	Sucrose synthase
PF00867	5	4	4	4	6	4	4	5	5	41	XPG I-region
PF00875	4	4	4	5	5	3	4	3	4	36	DNA photolyase
PF00883	3	1	1	3	1	6	1	3	1	20	Cytosol aminopeptidase family, catalytic domain
PF00885	1	1	2	1	1	1	1	2	1	11	6,7-dimethyl-8-ribityllumazine synthase
PF00886	1	1	1	2	1	1	1	1	1	10	Ribosomal protein S16
PF00887	4	3	4	7	7	5	4	3	6	43	Acyl CoA binding protein
PF00888	8	7	8	16	9	10	10	11	5	84	Cullin family
PF00889	1	1	1	1	1	2	1	1	1	10	Elongation factor TS
PF00890	3	2	2	3	3	3	2	2	2	22	FAD binding domain
PF00891	11	52	16	46	12	20	37	17	38	249	O-methyltransferase domain
PF00892	35	40	41	68	32	45	45	47	49	402	EamA-like transporter family
PF00899	11	8	9	13	11	9	8	10	8	87	ThiF family
PF00902	1	1	1	2	1	2	1	1	1	11	Sec-independent protein translocase protein (TatC)
PF00903	7	10	8	14	12	11	10	9	10	91	Glyoxalase/Bleomycin resistance protein/Dioxygenase superfamily
PF00909	6	9	9	12	6	13	12	8	8	83	Ammonium Transporter Family
PF00912	0	1	0	1	0	0	0	1	1	4	Transglycosylase
PF00916	8	9	7	11	13	8	8	12	11	87	Sulfate permease family
PF00917	50	21	31	57	19	16	26	12	9	241	MATH domain
PF00920	1	1	1	1	1	1	1	2	1	10	Dehydratase family
PF00923	2	2	2	3	2	2	2	2	3	20	Transaldolase/Fructose-6-phosphate aldolase
PF00924	11	10	10	13	8	11	7	8	10	88	Mechanosensitive ion channel
PF00926	2	3	2	2	3	2	3	3	3	23	3,4-dihydroxy-2-butanone 4-phosphate synthase
PF00928	5	5	6	9	6	4	6	6	5	52	Adaptor complexes medium subunit family
PF00929	16	13	13	21	15	17	16	15	12	138	Exonuclease
PF00930	1	1	1	1	2	3	1	1	1	12	Dipeptidyl peptidase IV (DPP IV) N-terminal region
PF00933	7	8	9	12	7	13	13	13	12	94	Glycosyl hydrolase family 3 N terminal domain
PF00935	1	1	1	3	2	3	1	2	1	15	Ribosomal protein L44
PF00939	3	3	4	6	4	6	4	3	4	37	Sodium:sulfate symporter transmembrane region
PF00940	1	1	1	1	1	1	2	1	3	12	DNA-dependent RNA polymerase
PF00953	3	2	3	3	2	2	3	2	2	22	Glycosyl transferase family 4
PF00954	15	25	32	53	4	34	21	18	14	216	S-locus glycoprotein domain
PF00955	7	4	5	7	5	8	5	5	6	52	HCO3- transporter family
PF00956	5	3	6	7	4	7	4	7	4	47	Nucleosome assembly protein (NAP)
PF00957	7	5	6	10	8	6	5	7	6	60	Synaptobrevin
PF00962	2	3	3	4	4	4	3	3	3	29	Adenosine/AMP deaminase
PF00967	1	3	3	3	1	0	3	3	2	19	Barwin family
PF00977	1	1	1	2	1	1	1	1	1	10	Histidine biosynthesis protein
PF00982	8	8	9	12	10	9	9	10	9	84	Glycosyltransferase family 20
PF00984	4	3	3	6	1	4	4	4	1	30	UDP-glucose/GDP-mannose dehydrogenase family, central domain
PF00989	5	4	5	7	4	5	4	5	4	43	PAS fold
PF00994	1	1	1	1	1	1	1	1	1	9	Probable molybdopterin binding domain
PF00995	5	7	8	8	7	9	5	5	6	60	Sec1 family
PF00996	4	3	3	7	4	5	4	4	3	37	GDP dissociation inhibitor
PF00999	35	40	37	59	27	28	41	27	26	320	Sodium/hydrogen exchanger family
PF01000	2	1	1	3	0	2	1	1	1	12	RNA polymerase Rpb3/RpoA insert domain
PF01008	8	5	6	11	6	7	6	6	5	60	Initiation factor 2 subunit family
PF01010	0	0	0	0	0	0	1	1	0	2	NADH-dehyrogenase subunit F, TMs, (complex I) C-terminus
PF01012	1	1	1	2	1	2	1	1	1	11	Electron transfer flavoprotein domain
PF01014	1	1	1	2	2	1	1	1	1	11	Uricase
PF01015	2	3	2	2	1	3	2	3	2	20	Ribosomal S3Ae family
PF01016	3	2	4	4	2	2	2	3	2	24	Ribosomal L27 protein
PF01018	2	2	2	2	2	2	3	2	2	19	GTP1/OBG
PF01019	3	3	2	3	1	2	2	2	1	19	Gamma-glutamyltranspeptidase
PF01020	2	1	2	4	2	3	2	4	2	22	Ribosomal L40e family
PF01025	4	2	3	5	5	6	3	3	3	34	GrpE
PF01026	3	2	3	2	2	2	2	2	2	20	TatD related DNase
PF01027	5	4	4	5	4	4	3	3	3	35	Inhibitor of apoptosis-promoting Bax1
PF01029	2	2	2	2	2	2	2	2	2	18	NusB family
PF01031	10	8	10	17	11	8	14	11	9	98	Dynamin central region
PF01039	1	1	1	1	2	1	1	1	1	10	Carboxyl transferase domain
PF01040	6	7	7	14	6	7	9	7	7	70	UbiA prenyltransferase family
PF01042	2	2	2	4	2	3	2	3	2	22	Endoribonuclease L-PSP
PF01048	5	2	6	5	3	4	5	6	5	41	Phosphorylase superfamily
PF01053	3	3	3	4	6	4	3	4	2	32	Cys/Met metabolism PLP-dependent enzyme
PF01055	4	8	5	5	8	12	5	5	5	57	Glycosyl hydrolases family 31
PF01058	2	2	1	4	2	4	1	2	1	19	NADH ubiquinone oxidoreductase, 20 Kd subunit
PF01061	15	30	23	32	23	21	30	27	30	231	ABC-2 type transporter
PF01062	2	1	1	2	1	1	1	1	1	11	Bestrophin, RFP-TM, chloride channel
PF01063	10	10	10	12	7	7	9	8	6	79	Amino-transferase class IV
PF01066	7	5	4	9	6	6	5	7	4	53	CDP-alcohol phosphatidyltransferase
PF01067	1	1	1	2	2	2	1	1	1	12	Calpain large subunit, domain III
PF01070	5	4	4	4	5	5	3	6	4	40	FMN-dependent dehydrogenase
PF01073	4	3	3	5	5	3	4	5	4	36	3-beta hydroxysteroid dehydrogenase/isomerase family
PF01074	2	3	4	4	2	4	3	1	4	27	Glycosyl hydrolases family 38 N-terminal domain
PF01077	2	2	2	3	3	2	2	3	2	21	Nitrite and sulphite reductase 4Fe-4S domain
PF01080	2	2	2	3	3	2	2	2	2	20	Presenilin
PF01081	0	0	1	1	0	1	1	1	1	6	KDPG and KHG aldolase
PF01084	2	1	1	3	2	1	1	2	1	14	Ribosomal protein S18
PF01086	3	4	4	12	6	5	3	3	1	41	Clathrin light chain
PF01087	1	1	1	1	1	2	1	1	1	10	Galactose-1-phosphate uridyl transferase, N-terminal domain
PF01088	1	0	1	2	1	1	1	2	1	10	Ubiquitin carboxyl-terminal hydrolase, family 1
PF01090	3	1	2	5	2	4	2	2	2	23	Ribosomal protein S19e
PF01092	2	2	2	2	3	2	1	3	3	20	Ribosomal protein S6e
PF01094	8	8	11	14	9	20	17	5	8	100	Receptor family ligand binding region
PF01095	58	51	52	74	36	56	63	59	43	492	Pectinesterase
PF01096	4	2	2	3	2	1	2	2	2	20	Transcription factor S-II (TFIIS)
PF01103	5	5	5	7	8	8	4	5	4	51	Surface antigen
PF01105	9	7	7	11	8	8	7	11	7	75	emp24/gp25L/p24 family/GOLD
PF01106	3	3	3	6	3	6	3	3	3	33	NifU-like domain
PF01107	0	0	0	0	3	48	0	10	0	61	Viral movement protein (MP)
PF01111	2	1	0	2	1	5	1	0	1	13	Cyclin-dependent kinase regulatory subunit
PF01112	4	4	4	7	4	5	6	5	5	44	Asparaginase
PF01115	1	1	1	4	2	1	1	1	1	13	F-actin capping protein, beta subunit
PF01116	0	0	0	0	1	0	0	1	0	2	Fructose-bisphosphate aldolase class-II
PF01118	1	1	1	2	1	1	1	1	1	10	Semialdehyde dehydrogenase, NAD binding domain
PF01119	1	1	1	1	1	1	1	1	1	9	DNA mismatch repair protein, C-terminal domain
PF01120	1	2	3	3	5	3	2	2	2	23	Alpha-L-fucosidase
PF01121	1	1	4	1	1	2	2	1	1	14	Dephospho-CoA kinase
PF01124	1	1	1	3	1	1	1	1	1	11	MAPEG family
PF01125	1	3	2	3	2	3	1	2	1	18	G10 protein
PF01126	2	2	2	3	1	2	2	2	2	18	Heme oxygenase
PF01127	2	0	1	1	1	0	0	0	0	5	Succinate dehydrogenase/Fumarate reductase transmembrane subunit
PF01128	1	1	1	2	1	1	1	1	1	10	2-C-methyl-D-erythritol 4-phosphate cytidylyltransferase
PF01131	2	2	2	1	2	1	3	3	3	19	DNA topoisomerase
PF01133	1	1	1	2	0	2	1	1	1	10	Enhancer of rudimentary
PF01134	1	1	1	2	1	2	1	1	1	11	Glucose inhibited division protein A
PF01135	1	1	1	2	1	1	1	1	1	10	Protein-L-isoaspartate(D-aspartate) O-methyltransferase (PCMT)
PF01137	1	1	1	2	1	1	1	1	1	10	RNA 3'-terminal phosphate cyclase
PF01138	9	8	10	14	8	8	10	9	8	84	3' exoribonuclease family, domain 1
PF01142	1	1	1	2	1	1	1	2	1	11	tRNA pseudouridine synthase D (TruD)
PF01145	17	12	12	17	13	15	11	16	10	123	SPFH domain / Band 7 family
PF01148	4	2	2	4	3	4	2	4	3	28	Cytidylyltransferase family
PF01150	6	4	11	7	5	9	5	11	5	63	GDA1/CD39 (nucleoside phosphatase) family
PF01151	4	5	3	7	1	4	4	5	2	35	GNS1/SUR4 family
PF01152	1	1	1	1	1	2	1	2	1	11	Bacterial-like globin
PF01154	1	2	1	2	2	2	1	3	2	16	Hydroxymethylglutaryl-coenzyme A synthase N terminal
PF01156	4	4	4	7	5	6	4	8	4	46	Inosine-uridine preferring nucleoside hydrolase
PF01157	4	1	2	2	2	3	3	2	2	21	Ribosomal protein L21e
PF01158	3	4	2	3	4	3	2	3	2	26	Ribosomal protein L36e
PF01159	3	2	2	6	3	1	4	3	2	26	Ribosomal protein L6e
PF01161	7	7	8	9	5	13	6	10	6	71	Phosphatidylethanolamine-binding protein
PF01163	2	1	2	1	1	1	1	1	1	11	RIO1 family
PF01165	2	2	2	7	2	5	3	2	1	26	Ribosomal protein S21
PF01167	4	3	3	6	4	9	3	4	2	38	Tub family
PF01168	2	2	2	3	2	2	2	2	2	19	Alanine racemase, N-terminal domain
PF01169	4	4	4	8	7	5	4	4	4	44	Uncharacterized protein family UPF0016
PF01170	1	2	1	1	1	1	1	1	1	10	Putative RNA methylase family UPF0020
PF01171	3	2	2	3	2	2	2	3	2	21	PP-loop family
PF01172	1	1	1	1	1	1	1	1	1	9	Shwachman-Bodian-Diamond syndrome (SBDS) protein
PF01174	1	1	1	2	2	2	1	1	1	12	SNO glutamine amidotransferase family
PF01176	3	3	3	3	4	4	3	3	0	26	Translation initiation factor 1A / IF-1
PF01179	6	7	8	7	4	5	6	5	6	54	Copper amine oxidase, enzyme domain
PF01180	2	2	2	4	3	2	3	2	2	22	Dihydroorotate dehydrogenase
PF01182	5	2	2	4	3	6	2	5	2	31	Glucosamine-6-phosphate isomerases/6-phosphogluconolactonase
PF01187	3	2	3	4	1	4	3	3	3	26	Macrophage migration inhibitory factor (MIF)
PF01189	7	6	5	7	5	6	5	6	5	52	16S rRNA methyltransferase RsmB/F
PF01190	25	18	21	39	14	40	20	19	18	214	Pollen proteins Ole e I like
PF01192	2	1	1	3	2	2	2	1	2	16	RNA polymerase Rpb6
PF01193	2	1	1	2	2	2	2	1	1	14	RNA polymerase Rpb3/Rpb11 dimerisation domain
PF01194	2	1	1	2	1	1	1	1	1	11	RNA polymerases N / 8 kDa subunit
PF01195	4	3	3	4	3	3	3	3	3	29	Peptidyl-tRNA hydrolase
PF01196	3	2	2	2	2	1	2	3	2	19	Ribosomal protein L17
PF01197	1	1	1	2	1	2	1	1	1	11	Ribosomal protein L31
PF01198	3	1	3	3	1	3	3	2	1	20	Ribosomal protein L31e
PF01199	3	2	2	5	3	5	3	3	2	28	Ribosomal protein L34e
PF01200	3	2	2	6	1	0	4	2	1	21	Ribosomal protein S28e
PF01201	3	4	2	5	4	7	2	5	4	36	Ribosomal protein S8e
PF01202	5	4	6	7	5	8	4	4	6	49	Shikimate kinase
PF01204	1	3	1	1	2	2	1	1	1	13	Trehalase
PF01205	1	1	1	1	1	0	1	1	2	9	Uncharacterized protein family UPF0029
PF01207	5	4	3	6	4	3	4	6	5	40	Dihydrouridine synthase (Dus)
PF01208	2	2	2	4	3	2	2	2	1	20	Uroporphyrinogen decarboxylase (URO-D)
PF01209	2	2	3	4	2	2	2	1	2	20	ubiE/COQ5 methyltransferase family
PF01210	2	2	3	4	3	4	2	2	2	24	NAD-dependent glycerol-3-phosphate dehydrogenase N-terminus
PF01212	2	1	1	1	2	1	1	1	1	11	Beta-eliminating lyase
PF01214	3	2	1	4	4	4	3	2	2	25	Casein kinase II regulatory subunit
PF01215	3	1	0	2	0	1	1	2	1	11	Cytochrome c oxidase subunit Vb
PF01217	10	7	8	17	10	8	9	10	9	88	Clathrin adaptor complex small chain
PF01218	1	1	1	2	1	1	1	1	1	10	Coproporphyrinogen III oxidase
PF01221	5	9	10	15	15	10	9	9	10	92	Dynein light chain type 1
PF01222	2	2	2	4	3	4	3	3	2	25	Ergosterol biosynthesis ERG4/ERG24 family
PF01227	1	1	1	2	2	2	1	1	2	13	GTP cyclohydrolase I
PF01230	4	6	5	6	4	5	4	4	4	42	HIT domain
PF01233	1	2	1	3	3	6	2	2	2	22	Myristoyl-CoA:protein N-myristoyltransferase, N-terminal domain
PF01237	12	6	6	13	13	9	6	5	8	78	Oxysterol-binding protein
PF01238	2	2	2	4	3	2	2	3	1	21	Phosphomannose isomerase type I
PF01239	3	2	2	3	2	3	3	2	3	23	Protein prenyltransferase alpha subunit repeat
PF01241	2	2	2	3	1	3	2	2	2	19	Photosystem I psaG / psaK
PF01245	5	2	1	4	2	1	2	1	1	19	Ribosomal protein L19
PF01246	3	3	4	6	3	5	4	4	5	37	Ribosomal protein L24e
PF01247	4	4	2	4	0	2	2	2	2	22	Ribosomal protein L35Ae
PF01248	10	8	10	18	9	13	10	14	12	104	Ribosomal protein L7Ae/L30e/S12e/Gadd45 family
PF01249	2	2	2	2	1	4	2	3	2	20	Ribosomal protein S21e
PF01250	3	4	3	6	3	3	4	4	3	33	Ribosomal protein S6
PF01251	3	2	2	2	3	2	2	2	2	20	Ribosomal protein S7e
PF01253	6	6	6	9	4	7	6	7	6	57	Translation initiation factor SUI1
PF01255	7	5	5	6	2	6	4	7	3	45	Putative undecaprenyl diphosphate synthase
PF01256	1	1	1	1	1	1	1	1	1	9	Carbohydrate kinase
PF01257	1	1	1	2	1	1	1	1	1	10	Thioredoxin-like [2Fe-2S] ferredoxin
PF01259	1	1	1	2	1	1	1	1	1	10	SAICAR synthetase
PF01263	8	10	7	14	10	10	10	12	8	89	Aldose 1-epimerase
PF01264	1	1	2	3	2	3	1	2	2	17	Chorismate synthase
PF01266	6	7	7	9	7	9	9	7	5	66	FAD dependent oxidoreductase
PF01267	1	1	1	2	0	1	1	2	1	10	F-actin capping protein alpha subunit
PF01268	3	2	1	2	2	2	1	1	1	15	Formate--tetrahydrofolate ligase
PF01269	2	1	1	2	2	2	2	1	1	14	Fibrillarin
PF01273	1	1	2	2	2	4	3	1	2	18	LBP / BPI / CETP family, N-terminal domain
PF01274	1	1	1	2	2	1	1	3	1	13	Malate synthase
PF01277	9	6	9	12	4	10	6	9	1	66	Oleosin
PF01280	3	2	2	2	2	5	2	1	1	20	Ribosomal protein L19e
PF01281	2	6	2	3	1	3	2	2	2	23	Ribosomal protein L9, N-terminal domain
PF01282	2	3	3	4	2	4	3	3	2	26	Ribosomal protein S24e
PF01283	3	2	2	4	0	3	2	2	2	20	Ribosomal protein S26e
PF01287	2	2	2	4	5	5	2	6	3	31	Eukaryotic elongation factor 5A hypusine, DNA-binding OB fold
PF01288	2	1	1	1	1	1	1	1	1	10	7,8-dihydro-6-hydroxymethylpterin-pyrophosphokinase (HPPK)
PF01293	2	2	5	3	2	2	3	2	1	22	Phosphoenolpyruvate carboxykinase
PF01294	3	2	2	5	3	5	2	2	2	26	Ribosomal protein L13e
PF01300	2	3	2	3	1	3	2	2	2	20	Telomere recombination
PF01301	16	17	21	24	15	12	17	18	22	162	Glycosyl hydrolases family 35
PF01302	2	2	2	2	3	2	3	2	2	20	CAP-Gly domain
PF01323	1	1	1	2	2	1	1	1	1	11	DSBA-like thioredoxin domain
PF01326	3	4	3	8	3	3	3	3	3	33	Pyruvate phosphate dikinase, PEP/pyruvate binding domain
PF01327	2	2	2	3	2	2	2	2	2	19	Polypeptide deformylase
PF01329	2	2	2	3	1	2	2	2	2	18	Pterin 4 alpha carbinolamine dehydratase
PF01331	3	1	4	4	2	2	2	4	1	23	mRNA capping enzyme, catalytic domain
PF01336	1	1	1	2	1	1	0	1	0	8	OB-fold nucleic acid binding domain
PF01343	1	1	2	2	1	3	1	1	3	15	Peptidase family S49
PF01344	30	24	26	39	22	34	23	26	23	247	Kelch motif
PF01348	0	0	1	1	2	0	1	0	0	5	Type II intron maturase
PF01351	1	1	1	1	1	1	1	1	1	9	Ribonuclease HII
PF01357	1	2	4	4	2	2	2	4	2	23	Pollen allergen
PF01363	5	5	5	9	8	8	6	7	6	59	FYVE zinc finger
PF01369	1	1	1	2	1	2	1	1	1	11	Sec7 domain
PF01370	28	28	33	51	23	30	33	27	45	298	NAD dependent epimerase/dehydratase family
PF01373	9	9	8	18	12	12	9	8	9	94	Glycosyl hydrolase family 14
PF01379	1	1	2	2	1	2	1	1	1	12	Porphobilinogen deaminase, dipyromethane cofactor binding domain
PF01380	1	1	1	2	1	1	1	1	1	10	SIS domain
PF01381	3	1	2	4	2	3	2	5	2	24	Helix-turn-helix
PF01384	1	2	2	3	2	2	2	1	2	17	Phosphate transporter family
PF01388	10	10	10	19	13	12	11	13	9	107	ARID/BRIGHT DNA binding domain
PF01397	3	24	13	14	13	20	6	8	20	121	Terpene synthase, N-terminal domain
PF01398	9	8	7	12	10	7	7	9	7	76	JAB1/Mov34/MPN/PAD-1 ubiquitin protease
PF01399	12	10	12	23	16	12	12	17	11	125	PCI domain
PF01406	2	3	4	4	2	4	2	2	3	26	tRNA synthetases class I (C) catalytic domain
PF01408	3	2	3	5	2	6	3	5	4	33	Oxidoreductase family, NAD-binding Rossmann fold
PF01409	2	2	3	4	4	5	2	5	7	34	tRNA synthetases class II core domain (F)
PF01411	3	3	3	4	3	2	3	2	4	27	tRNA synthetases class II (A)
PF01412	10	7	9	18	13	15	9	11	10	102	Putative GTPase activating protein for Arf
PF01416	5	5	4	7	3	4	4	4	4	40	tRNA pseudouridine synthase
PF01417	6	7	6	11	5	9	6	8	6	64	ENTH domain
PF01419	4	4	8	5	2	4	2	6	3	38	Jacalin-like lectin domain
PF01422	1	2	2	4	2	2	2	2	2	19	NF-X1 type zinc finger
PF01423	23	19	19	35	19	24	24	25	19	207	LSM domain
PF01424	4	3	3	7	5	8	3	3	3	39	R3H domain
PF01425	7	13	11	21	8	15	11	13	16	115	Amidase
PF01426	3	3	4	6	6	4	4	4	5	39	BAH domain
PF01428	11	7	10	18	6	18	9	12	8	99	AN1-like Zinc finger
PF01429	7	7	9	14	6	15	8	8	8	82	Methyl-CpG binding domain
PF01432	4	3	3	3	3	5	4	3	4	32	Peptidase family M3
PF01433	3	4	6	9	5	3	6	3	4	43	Peptidase family M1 domain
PF01434	1	2	1	3	2	3	1	2	2	17	Peptidase family M41
PF01435	2	2	3	5	3	3	3	2	2	25	Peptidase family M48
PF01436	1	1	1	1	1	1	1	1	1	9	NHL repeat
PF01439	2	3	4	12	4	6	3	3	3	40	Metallothionein
PF01450	1	2	1	3	3	1	1	2	2	16	Acetohydroxy acid isomeroreductase, catalytic domain
PF01451	1	1	1	1	1	1	1	1	1	9	Low molecular weight phosphotyrosine protein phosphatase
PF01453	13	40	47	55	35	32	49	27	15	313	D-mannose binding lectin
PF01454	1	1	1	1	2	1	1	1	1	10	MAGE family
PF01457	1	1	1	1	2	1	1	1	1	10	Leishmanolysin
PF01458	2	2	2	2	2	3	2	3	2	20	Uncharacterized protein family (UPF0051)
PF01459	4	6	7	13	8	7	9	9	6	69	Eukaryotic porin
PF01464	1	1	1	2	1	2	1	1	1	11	Transglycosylase SLT domain
PF01466	2	5	6	5	4	2	4	3	3	34	Skp1 family, dimerisation domain
PF01467	7	7	8	14	11	8	8	7	8	78	Cytidylyltransferase-like
PF01470	2	2	2	3	3	2	2	2	2	20	Pyroglutamyl peptidase
PF01471	1	2	1	3	2	5	5	1	3	23	Putative peptidoglycan binding domain
PF01472	1	1	1	3	1	1	1	1	1	11	PUA domain
PF01474	3	3	3	9	5	5	4	4	3	39	Class-II DAHP synthetase family
PF01476	8	14	8	18	13	11	10	10	11	103	LysM domain
PF01477	3	1	1	2	2	3	1	5	1	19	PLAT/LH2 domain
PF01479	6	2	4	3	5	10	3	14	6	53	S4 domain
PF01480	1	1	1	2	1	1	1	1	1	10	PWI domain
PF01485	22	21	26	33	21	14	18	16	13	184	IBR domain, a half RING-finger domain
PF01486	21	28	21	39	32	24	20	29	24	238	K-box region
PF01487	1	2	4	5	3	3	3	2	3	26	Type I 3-dehydroquinase
PF01490	42	44	55	76	51	61	57	49	57	492	Transmembrane amino acid transporter protein
PF01491	1	1	1	2	2	3	1	1	1	13	Frataxin-like domain
PF01494	10	15	15	19	8	15	16	11	12	121	FAD binding domain
PF01496	3	2	3	4	3	3	3	4	3	28	V-type ATPase 116kDa subunit family
PF01501	35	27	28	48	37	54	31	39	27	326	Glycosyl transferase family 8
PF01502	1	1	2	3	1	1	1	1	1	12	Phosphoribosyl-AMP cyclohydrolase
PF01504	8	5	6	12	9	12	6	9	6	73	Phosphatidylinositol-4-phosphate 5-Kinase
PF01507	1	3	1	2	1	3	1	2	3	17	Phosphoadenosine phosphosulfate reductase family
PF01509	1	1	1	1	1	1	1	1	1	9	TruB family pseudouridylate synthase (N terminal domain)
PF01512	1	1	1	4	3	2	1	1	2	16	Respiratory-chain NADH dehydrogenase 51 Kd subunit
PF01513	3	3	3	6	4	5	4	4	3	35	ATP-NAD kinase
PF01521	4	5	3	5	4	3	3	3	3	33	Iron-sulphur cluster biosynthesis
PF01529	20	21	20	30	23	30	19	21	21	205	DHHC palmitoyltransferase
PF01532	5	3	5	7	4	5	5	5	6	45	Glycosyl hydrolase family 47
PF01536	4	4	3	6	4	13	3	5	2	44	Adenosylmethionine decarboxylase
PF01541	2	2	2	3	2	2	5	2	2	22	GIY-YIG catalytic domain
PF01544	8	6	8	12	7	8	6	5	6	66	CorA-like Mg2+ transporter protein
PF01545	8	8	7	12	7	8	8	8	7	73	Cation efflux family
PF01546	11	12	13	18	13	8	13	11	12	111	Peptidase family M20/M25/M40
PF01553	20	17	18	29	27	21	17	16	14	179	Acyltransferase
PF01554	50	46	56	72	48	53	55	60	58	498	MatE
PF01556	14	10	12	21	16	16	12	13	8	122	DnaJ C terminal domain
PF01557	2	2	1	2	1	1	2	1	2	14	Fumarylacetoacetate (FAA) hydrolase family
PF01564	4	5	6	10	6	5	6	5	5	52	Spermine/spermidine synthase domain
PF01565	30	37	20	35	17	33	38	26	18	254	FAD binding domain
PF01566	6	5	5	10	7	10	7	6	7	63	Natural resistance-associated macrophage protein
PF01569	6	5	5	13	5	10	6	7	5	62	PAP2 superfamily
PF01571	1	1	1	1	1	1	1	1	1	9	Aminomethyltransferase folate-binding domain
PF01575	2	2	1	2	1	4	2	2	2	18	MaoC like domain
PF01578	4	0	0	1	0	1	1	4	3	14	Cytochrome C assembly protein
PF01582	22	30	21	46	15	10	20	10	6	180	TIR domain
PF01583	2	2	2	5	4	2	3	3	3	26	Adenylylsulphate kinase
PF01585	8	7	8	10	8	6	7	7	7	68	G-patch domain
PF01588	2	3	2	4	1	2	2	2	2	20	Putative tRNA binding domain
PF01591	1	1	1	1	2	1	1	1	1	10	6-phosphofructo-2-kinase
PF01592	3	3	1	6	2	3	1	2	1	22	NifU-like N terminal domain
PF01593	16	20	16	27	18	19	17	19	21	173	Flavin containing amine oxidoreductase
PF01594	1	1	1	1	1	1	1	3	1	11	AI-2E family transporter
PF01595	6	6	5	10	8	8	5	7	6	61	Cyclin M transmembrane N-terminal domain
PF01596	7	4	12	10	4	7	7	21	9	81	O-methyltransferase
PF01597	4	3	4	5	5	2	3	4	3	33	Glycine cleavage H-protein
PF01599	3	2	3	4	3	1	2	3	1	22	Ribosomal protein S27a
PF01602	6	4	6	9	8	10	7	5	6	61	Adaptin N terminal region
PF01603	6	8	9	16	8	5	9	9	4	74	Protein phosphatase 2A regulatory B subunit (B56 family)
PF01612	16	9	8	11	9	14	8	15	6	96	3'-5' exonuclease
PF01619	2	1	1	3	2	1	1	2	1	14	Proline dehydrogenase
PF01624	1	1	1	2	1	1	1	1	1	10	MutS domain I
PF01625	4	4	3	5	5	4	3	5	3	36	Peptide methionine sulfoxide reductase
PF01627	6	6	7	10	6	8	7	6	7	63	Hpt domain
PF01632	2	2	2	3	4	2	2	2	3	22	Ribosomal protein L35
PF01633	4	2	3	6	5	4	3	2	3	32	Choline/ethanolamine kinase
PF01634	2	1	1	2	2	2	1	1	1	13	ATP phosphoribosyltransferase
PF01636	1	2	1	3	1	2	2	1	2	15	Phosphotransferase enzyme family
PF01641	3	2	3	4	3	2	3	2	3	25	SelR domain
PF01643	3	4	6	9	7	7	6	4	4	50	Acyl-ACP thioesterase
PF01645	2	1	1	1	1	1	1	1	1	10	Conserved region in glutamate synthase
PF01648	1	2	3	2	2	3	2	2	2	19	4'-phosphopantetheinyl transferase superfamily
PF01649	1	1	1	2	0	2	1	1	1	10	Ribosomal protein S20
PF01650	4	3	7	9	4	5	5	4	3	44	Peptidase C13 family
PF01652	3	3	3	7	5	3	3	4	3	34	Eukaryotic initiation factor 4E
PF01655	2	1	2	2	3	3	2	2	2	19	Ribosomal protein L32
PF01656	1	1	1	1	0	1	1	1	0	7	CobQ/CobB/MinD/ParA nucleotide binding domain
PF01657	44	44	37	61	35	41	46	32	40	380	Salt stress response/antifungal
PF01658	3	1	1	1	2	2	1	2	1	14	Myo-inositol-1-phosphate synthase
PF01661	2	3	3	3	3	2	2	3	2	23	Macro domain
PF01663	4	3	2	4	2	4	2	3	2	26	Type I phosphodiesterase / nucleotide pyrophosphatase
PF01667	3	0	2	4	3	1	2	2	1	18	Ribosomal protein S27
PF01676	2	1	1	2	2	3	1	1	1	14	Metalloenzyme superfamily
PF01678	1	1	1	2	1	1	1	1	1	10	Diaminopimelate epimerase
PF01679	8	4	2	11	2	5	3	4	2	41	Proteolipid membrane potential modulator
PF01680	3	3	3	4	4	4	3	2	2	28	SOR/SNZ family
PF01687	1	1	1	1	2	1	2	1	2	12	Riboflavin kinase
PF01694	16	14	14	17	13	10	15	14	12	125	Rhomboid family
PF01697	7	4	4	5	8	11	5	7	5	56	Glycosyltransferase family 92
PF01699	11	9	10	19	9	10	11	10	9	98	Sodium/calcium exchanger protein
PF01701	1	0	0	0	0	0	0	2	0	3	Photosystem I reaction centre subunit IX / PsaJ
PF01702	0	2	2	3	2	2	2	2	2	17	Queuine tRNA-ribosyltransferase
PF01704	6	4	4	6	4	4	4	5	4	41	UTP--glucose-1-phosphate uridylyltransferase
PF01709	1	1	1	1	1	1	1	1	1	9	Transcriptional regulator
PF01712	1	1	1	2	2	2	1	1	1	12	Deoxynucleoside kinase
PF01713	1	1	1	1	1	0	1	1	1	8	Smr domain
PF01715	9	7	7	9	4	12	6	6	7	67	IPP transferase
PF01716	2	1	1	2	1	1	1	2	1	12	Manganese-stabilising protein / photosystem II polypeptide
PF01717	0	1	0	0	0	1	0	0	0	2	Cobalamin-independent synthase, Catalytic domain
PF01722	4	4	4	5	3	3	4	6	4	37	BolA-like protein
PF01725	1	1	1	1	1	1	1	1	1	9	Ham1 family
PF01728	4	4	4	7	7	5	4	5	4	44	FtsJ-like methyltransferase
PF01730	1	1	1	2	1	1	1	1	1	10	UreF
PF01733	6	4	6	8	6	3	4	7	3	47	Nucleoside transporter
PF01734	10	10	21	25	10	21	21	14	23	155	Patatin-like phospholipase
PF01737	1	0	0	1	0	0	1	3	0	6	YCF9
PF01738	4	7	7	15	3	6	8	7	9	66	Dienelactone hydrolase family
PF01740	3	1	2	3	1	3	2	3	2	20	STAS domain
PF01743	3	2	2	4	2	3	2	4	2	24	Poly A polymerase head domain
PF01746	1	1	1	1	1	1	1	1	1	9	tRNA (Guanine-1)-methyltransferase
PF01753	7	6	6	11	7	8	6	4	5	60	MYND finger
PF01754	2	5	3	4	1	5	2	1	1	24	A20-like zinc finger
PF01756	4	2	2	5	2	3	3	3	4	28	Acyl-CoA oxidase
PF01758	5	5	4	7	5	5	6	5	5	47	Sodium Bile acid symporter family
PF01761	1	1	1	1	1	1	1	1	1	9	3-dehydroquinate synthase
PF01762	15	12	12	21	11	16	14	12	16	129	Galactosyltransferase
PF01764	38	30	35	57	40	47	37	44	44	372	Lipase (class 3)
PF01765	2	3	2	4	3	2	2	2	2	22	Ribosome recycling factor
PF01774	1	2	1	1	1	1	1	1	2	11	UreD urease accessory protein
PF01775	4	3	2	4	3	1	2	4	2	25	Ribosomal proteins 50S-L18Ae/60S-L20/60S-L18A
PF01776	2	1	2	4	4	3	2	3	4	25	Ribosomal L22e protein family
PF01777	3	4	3	4	2	4	2	2	1	25	Ribosomal L27e protein family
PF01778	3	2	4	5	4	3	5	2	4	32	Ribosomal L28e protein family
PF01779	2	1	1	1	1	3	1	1	2	13	Ribosomal L29e protein family
PF01780	2	1	2	4	1	1	2	3	1	17	Ribosomal L37ae protein family
PF01781	2	1	2	7	1	4	4	2	1	24	Ribosomal L38e protein family
PF01783	3	1	1	1	1	2	1	3	0	13	Ribosomal L32p protein family
PF01786	6	5	4	5	4	4	5	5	4	42	Alternative oxidase
PF01788	1	0	0	1	0	0	0	1	0	3	PsbJ
PF01789	11	11	12	18	10	11	11	11	10	105	PsbP
PF01795	1	1	1	2	0	1	1	1	1	9	MraW methylase family
PF01798	6	4	4	7	3	5	5	6	3	43	snoRNA binding domain, fibrillarin
PF01799	6	3	2	7	2	2	2	9	5	38	[2Fe-2S] binding domain
PF01803	2	3	3	4	6	5	3	3	4	33	LIM-domain binding protein
PF01805	4	3	4	7	5	5	5	5	4	42	Surp module
PF01808	1	1	2	1	1	0	1	1	1	9	AICARFT/IMPCHase bienzyme
PF01809	1	1	1	1	1	1	1	1	1	9	Putative membrane protein insertion efficiency factor
PF01812	2	3	3	3	2	2	3	2	2	22	5-formyltetrahydrofolate cyclo-ligase family
PF01813	1	1	1	2	0	1	1	1	0	8	ATP synthase subunit D
PF01814	2	3	2	5	4	3	3	3	2	27	Hemerythrin HHE cation binding domain
PF01820	1	1	1	2	0	2	1	2	1	11	D-ala D-ala ligase N-terminus
PF01823	4	6	8	10	10	11	7	8	5	69	MAC/Perforin domain
PF01824	1	0	0	1	0	3	0	2	3	10	MatK/TrnK amino terminal region
PF01833	0	1	1	2	1	0	1	1	1	8	IPT/TIG domain
PF01842	7	8	7	12	14	13	7	9	9	86	ACT domain
PF01846	3	3	3	5	5	5	3	4	2	33	FF domain
PF01849	7	4	3	7	4	11	4	5	4	49	NAC domain
PF01852	20	16	19	33	25	25	19	40	14	211	START domain
PF01853	2	1	1	1	1	1	1	1	1	10	MOZ/SAS family
PF01858	1	3	1	2	3	1	2	1	2	16	Retinoblastoma-associated protein A domain
PF01866	2	2	2	2	3	0	2	2	2	17	Putative diphthamide synthesis protein
PF01868	1	1	1	2	2	2	1	1	1	12	Domain of unknown function UPF0086
PF01869	1	1	1	2	2	3	1	2	2	15	BadF/BadG/BcrA/BcrD ATPase family
PF01871	1	1	1	2	2	1	1	1	1	11	AMMECR1
PF01873	2	2	1	2	2	1	1	1	1	13	Domain found in IF2B/IF5
PF01875	1	1	1	2	2	2	1	1	1	12	Memo-like protein
PF01876	1	1	1	1	1	1	1	1	1	9	RNase P subunit p30
PF01878	1	1	1	2	0	1	1	1	0	8	EVE domain
PF01883	1	1	1	2	1	1	2	1	1	11	Iron-sulfur cluster assembly protein
PF01885	2	1	1	1	1	2	1	1	2	12	RNA 2'-phosphotransferase, Tpt1 / KptA family
PF01894	1	1	1	2	1	1	2	1	1	11	Uncharacterised protein family UPF0047
PF01896	1	1	1	1	1	1	1	1	1	9	DNA primase small subunit
PF01900	1	3	1	3	1	2	1	1	1	14	Rpp14/Pop5 family
PF01903	1	1	2	2	1	1	2	1	1	12	CbiX
PF01907	3	2	2	4	3	3	3	3	1	24	Ribosomal protein L37e
PF01909	2	2	2	4	3	4	2	2	2	23	Nucleotidyltransferase domain
PF01912	1	2	2	2	2	1	1	1	1	13	eIF-6 family
PF01915	4	2	3	5	1	4	4	2	1	26	Glycosyl hydrolase family 3 C-terminal domain
PF01916	1	1	1	2	2	1	1	2	1	12	Deoxyhypusine synthase
PF01918	6	10	6	9	12	11	7	8	7	76	Alba
PF01920	4	4	3	7	5	7	4	4	4	42	Prefoldin subunit
PF01922	1	1	1	2	0	1	1	1	2	10	SRP19 protein
PF01925	5	4	7	9	5	6	8	8	5	57	Sulfite exporter TauE/SafE
PF01926	18	18	22	26	20	20	20	19	18	181	50S ribosome-binding GTPase
PF01927	1	1	1	1	1	1	1	1	1	9	Mut7-C RNAse domain
PF01928	1	2	1	4	3	4	2	2	1	20	CYTH domain
PF01929	2	1	3	6	2	2	3	3	1	23	Ribosomal protein L14
PF01933	1	1	2	1	1	1	1	2	1	11	Uncharacterised protein family UPF0052
PF01936	2	1	1	2	10	2	1	5	2	26	NYN domain
PF01937	4	2	2	6	3	4	2	2	2	27	Protein of unknown function DUF89
PF01940	2	2	2	3	2	2	2	2	2	19	Integral membrane protein DUF92
PF01946	1	2	2	2	2	2	1	1	1	14	Thi4 family
PF01956	3	2	2	3	2	2	2	2	3	21	Integral membrane protein EMC3/TMCO1-like
PF01959	1	1	1	1	1	1	1	1	1	9	3-dehydroquinate synthase II
PF01960	1	1	1	2	1	1	1	1	1	10	ArgJ family
PF01963	3	2	2	4	3	2	2	3	2	23	TraB family
PF01964	1	1	1	2	1	2	1	1	1	11	Radical SAM ThiC family
PF01965	4	4	4	5	3	3	5	3	3	34	DJ-1/PfpI family
PF01966	3	3	3	3	3	3	4	3	3	28	HD domain
PF01967	1	1	1	1	1	2	1	1	1	10	MoaC family
PF01975	2	2	3	3	5	6	3	4	2	30	Survival protein SurE
PF01979	4	5	5	7	7	4	7	4	4	47	Amidohydrolase family
PF01980	1	1	1	1	0	1	1	1	1	8	tRNA-methyltransferase O
PF01981	4	3	3	5	2	4	3	3	3	30	Peptidyl-tRNA hydrolase PTH2
PF01984	1	1	1	3	2	3	1	1	1	14	Double-stranded DNA-binding domain
PF01985	16	14	13	19	16	18	14	15	15	140	CRS1 / YhbY (CRM) domain
PF01987	2	1	1	2	2	2	1	1	1	13	Mitochondrial biogenesis AIM24
PF01988	6	4	7	9	7	9	6	9	5	62	VIT family
PF01990	1	2	1	2	3	1	2	1	1	14	ATP synthase (F/14-kDa) subunit
PF01991	3	1	2	4	2	2	2	3	2	21	ATP synthase (E/31 kDa) subunit
PF01992	2	1	1	2	2	2	1	1	1	13	ATP synthase (C/AC39) subunit
PF01997	2	3	2	3	2	2	2	2	2	20	Translin family
PF02002	3	1	4	2	1	2	1	1	1	16	TFIIE alpha subunit
PF02005	3	2	2	5	4	4	2	3	7	32	N2,N2-dimethylguanosine tRNA methyltransferase
PF02018	2	1	1	2	1	1	1	2	1	12	Carbohydrate binding domain
PF02020	4	3	3	4	5	4	3	5	2	33	eIF4-gamma/eIF5/eIF2-epsilon
PF02033	1	1	1	1	1	2	1	1	1	10	Ribosome-binding factor A
PF02036	1	1	2	2	2	2	1	1	1	13	SCP-2 sterol transfer family
PF02037	2	2	2	3	3	4	2	3	3	24	SAP domain
PF02041	1	1	1	2	2	1	1	1	1	11	Auxin binding protein
PF02042	12	6	8	13	11	17	8	7	6	88	RWP-RK domain
PF02045	10	6	6	11	14	15	6	9	7	84	CCAAT-binding transcription factor (CBF-B/NF-YA) subunit B
PF02068	2	2	1	1	0	0	1	0	0	7	Plant PEC family metallothionein
PF02089	6	2	2	2	2	1	2	2	2	21	Palmitoyl protein thioesterase
PF02091	1	1	1	1	1	1	1	1	1	9	Glycyl-tRNA synthetase alpha subunit
PF02096	4	3	4	6	5	6	4	3	3	38	60Kd inner membrane protein
PF02099	2	2	2	3	4	2	2	2	2	21	Josephin
PF02104	1	1	1	2	2	1	1	1	1	11	SURF1 family
PF02109	2	1	1	2	1	1	2	1	1	12	DAD family
PF02110	1	1	1	1	1	1	1	1	1	9	Hydroxyethylthiazole kinase family
PF02114	1	1	1	2	1	1	2	1	1	11	Phosducin
PF02115	3	2	4	6	6	4	4	4	3	36	RHO protein GDP dissociation inhibitor
PF02121	0	1	1	2	1	1	1	1	1	9	Phosphatidylinositol transfer protein
PF02127	2	2	1	4	2	3	2	2	2	20	Aminopeptidase I zinc metalloprotease (M18)
PF02130	0	0	0	1	0	1	0	1	0	3	Uncharacterized protein family UPF0054
PF02133	1	1	1	1	1	0	1	1	1	8	Permease for cytosine/purines, uracil, thiamine, allantoin
PF02135	1	1	1	2	1	2	1	1	1	11	TAZ zinc finger
PF02136	9	7	8	14	12	7	8	13	7	85	Nuclear transport factor 2 (NTF2) domain
PF02137	1	1	1	1	1	2	2	1	1	11	Adenosine-deaminase (editase) domain
PF02138	1	1	1	5	1	3	1	1	3	17	Beige/BEACH domain
PF02141	1	1	1	2	1	2	1	1	2	12	DENN (AEX-3) domain
PF02144	1	1	1	1	1	1	1	1	1	9	Repair protein Rad1/Rec1/Rad17
PF02146	2	2	2	3	3	2	2	2	2	20	Sir2 family
PF02148	0	2	1	1	1	1	1	1	1	9	Zn-finger in ubiquitin-hydrolases and other protein
PF02150	2	0	1	2	0	1	1	1	1	9	RNA polymerases M/15 Kd subunit
PF02151	1	2	2	3	1	2	2	2	2	17	UvrB/uvrC motif
PF02152	3	1	1	2	1	1	1	1	1	12	Dihydroneopterin aldolase
PF02153	2	2	2	2	3	5	3	3	4	26	Prephenate dehydrogenase
PF02163	3	2	2	2	2	2	2	3	1	19	Peptidase family M50
PF02167	2	1	1	1	2	2	1	3	2	15	Cytochrome C1 family
PF02171	4	11	6	9	9	11	5	7	6	68	Piwi domain
PF02176	1	1	1	2	1	3	1	2	1	13	TRAF-type zinc finger
PF02179	4	4	6	15	7	10	6	7	4	63	BAG domain
PF02181	14	11	12	18	19	18	11	20	10	133	Formin Homology 2 Domain
PF02182	13	8	11	13	8	16	9	12	7	97	SAD/SRA domain
PF02183	14	14	13	33	25	31	14	17	14	175	Homeobox associated leucine zipper
PF02184	4	2	2	3	2	3	2	3	1	22	HAT (Half-A-TPR) repeat
PF02190	4	3	3	6	4	4	3	3	2	32	ATP-dependent protease La (LON) substrate-binding domain
PF02194	1	1	1	2	1	3	1	2	1	13	PXA domain
PF02195	1	1	1	1	2	1	1	1	1	10	ParB-like nuclease domain
PF02201	10	10	9	15	10	12	9	9	11	95	SWIB/MDM2 domain
PF02204	2	2	2	3	1	2	2	1	2	17	Vacuolar sorting protein 9 (VPS9) domain
PF02207	2	2	2	4	4	5	2	3	3	27	Putative zinc finger in N-recognin (UBR box)
PF02212	0	1	0	1	0	3	0	1	0	6	Dynamin GTPase effector domain
PF02213	6	6	5	11	9	13	5	10	5	70	GYF domain
PF02214	4	3	3	5	3	3	3	3	4	31	BTB/POZ domain
PF02219	2	1	1	2	2	1	1	2	1	13	Methylenetetrahydrofolate reductase
PF02221	3	3	2	3	3	2	2	3	2	23	ML domain
PF02223	1	1	1	2	0	2	2	1	1	11	Thymidylate kinase
PF02225	8	5	5	12	6	12	5	6	3	62	PA domain
PF02229	2	1	1	2	1	2	1	1	1	12	Transcriptional Coactivator p15 (PC4)
PF02230	5	4	4	6	4	4	4	5	5	41	Phospholipase/Carboxylesterase
PF02234	6	4	4	8	8	14	4	5	4	57	Cyclin-dependent kinase inhibitor
PF02238	1	1	1	3	3	2	1	0	1	13	Cytochrome c oxidase subunit VII
PF02245	1	1	1	1	1	1	1	1	1	9	Methylpurine-DNA glycosylase (MPG)
PF02259	2	1	1	2	1	1	1	1	1	11	FAT domain
PF02260	0	1	0	0	0	1	0	0	0	2	FATC domain
PF02263	2	2	2	3	4	3	2	9	2	29	Guanylate-binding protein, N-terminal domain
PF02265	5	3	3	5	3	2	3	3	3	30	S1/P1 Nuclease
PF02269	1	2	2	1	1	2	1	1	1	12	Transcription initiation factor IID, 18kD subunit
PF02270	2	2	2	3	3	3	2	2	2	21	TFIIF, beta subunit HTH domain
PF02271	2	1	1	2	1	2	1	1	1	12	Ubiquinol-cytochrome C reductase complex 14kD subunit
PF02272	0	0	0	1	0	2	0	0	0	3	DHHA1 domain
PF02290	1	1	1	2	1	1	1	0	1	9	Signal recognition particle 14kD protein
PF02291	1	2	1	1	2	2	1	1	1	12	Transcription initiation factor IID, 31kD subunit
PF02296	2	1	1	2	1	2	1	1	1	12	Alpha adaptin AP2, C-terminal domain
PF02297	3	2	2	4	3	3	2	3	2	24	Cytochrome oxidase c subunit VIb
PF02298	26	37	48	75	43	58	57	40	28	412	Plastocyanin-like domain
PF02301	2	2	4	4	2	4	3	3	3	27	HORMA domain
PF02309	29	25	25	44	43	47	27	28	27	295	AUX/IAA family
PF02319	6	5	5	7	5	5	4	6	4	47	E2F/DP family winged-helix DNA-binding domain
PF02320	2	2	1	2	1	1	2	2	1	14	Ubiquinol-cytochrome C reductase hinge protein
PF02325	4	4	3	5	2	5	3	3	4	33	YGGT family
PF02326	2	0	0	1	0	1	0	1	2	7	Plant ATP synthase F0
PF02330	9	6	7	10	8	5	6	5	5	61	Mitochondrial glycoprotein
PF02338	10	14	14	17	13	22	13	12	13	128	OTU-like cysteine protease
PF02341	2	2	2	4	3	2	2	2	3	22	RbcX protein
PF02347	2	1	1	2	2	1	1	1	1	12	Glycine cleavage system P-protein
PF02348	1	1	1	2	2	1	2	1	2	13	Cytidylyltransferase
PF02353	6	7	5	2	3	2	2	5	3	35	Mycolic acid cyclopropane synthetase
PF02357	1	1	1	1	1	1	1	1	1	9	Transcription termination factor nusG
PF02358	8	7	6	7	8	10	5	7	7	65	Trehalose-phosphatase
PF02359	0	0	0	1	0	1	0	0	0	2	Cell division protein 48 (CDC48), N-terminal domain
PF02361	1	1	1	1	1	1	1	1	1	9	Cobalt transport protein
PF02362	52	52	87	91	43	75	78	83	33	594	B3 DNA binding domain
PF02364	11	11	10	16	12	14	10	10	10	104	1,3-beta-glucan synthase component
PF02373	10	12	15	18	17	16	12	12	13	125	JmjC domain, hydroxylase
PF02374	3	3	2	4	3	2	2	4	3	26	Anion-transporting ATPase
PF02383	8	6	6	13	9	5	6	10	6	69	SacI homology domain
PF02386	1	2	4	1	1	3	2	2	6	22	Cation transport protein
PF02390	2	2	2	3	3	3	2	2	2	21	Putative methyltransferase
PF02391	1	1	0	0	1	2	1	1	2	9	MoaE protein
PF02392	1	0	0	1	0	1	0	2	1	6	Ycf4
PF02401	1	2	1	2	2	3	2	1	1	15	LytB protein
PF02403	1	1	1	3	3	1	1	2	1	14	Seryl-tRNA synthetase N-terminal domain
PF02405	1	0	1	2	1	1	1	1	1	9	Permease MlaE
PF02410	2	2	2	3	1	2	2	2	2	18	Ribosomal silencing factor during starvation
PF02416	2	2	2	4	3	5	2	2	2	24	mttA/Hcf106 family
PF02423	1	0	1	1	0	0	1	1	1	6	Ornithine cyclodeaminase/mu-crystallin family
PF02427	2	1	1	2	2	4	2	2	1	17	Photosystem I reaction centre subunit IV / PsaE
PF02428	1	0	1	0	0	0	2	12	1	17	Potato type II proteinase inhibitor family
PF02431	4	2	3	10	5	2	3	4	3	36	Chalcone-flavanone isomerase
PF02441	2	1	1	1	1	1	1	1	1	10	Flavoprotein
PF02445	1	1	1	2	1	2	1	1	1	11	Quinolinate synthetase A protein
PF02446	1	1	1	1	1	0	1	1	1	8	4-alpha-glucanotransferase
PF02450	6	7	6	9	8	8	6	9	7	66	Lecithin:cholesterol acyltransferase
PF02453	18	14	15	26	20	20	14	18	12	157	Reticulon
PF02460	2	1	2	2	2	1	2	1	1	14	Patched family
PF02463	5	5	7	8	6	6	5	5	4	51	RecF/RecN/SMC N terminal domain
PF02466	15	11	11	22	11	13	10	11	9	113	Tim17/Tim22/Tim23/Pmp24 family
PF02468	1	0	0	0	0	0	0	1	0	2	Photosystem II reaction centre N protein (psbN)
PF02469	18	13	13	19	13	23	16	17	9	141	Fasciclin domain
PF02470	1	1	1	1	1	1	1	1	1	9	MlaD protein
PF02475	2	2	2	2	2	2	2	2	2	18	Met-10+ like-protein
PF02482	1	1	1	1	0	0	1	1	1	7	Sigma 54 modulation protein / S30EA ribosomal protein
PF02485	28	23	25	43	27	31	29	29	25	260	Core-2/I-Branching enzyme
PF02492	4	3	4	4	5	3	4	4	4	35	CobW/HypB/UreG, nucleotide-binding domain
PF02493	12	9	8	14	15	25	9	11	8	111	MORN repeat
PF02496	0	0	0	1	0	1	1	4	0	7	ABA/WDS induced protein
PF02502	1	2	1	1	0	2	1	1	0	9	Ribose/Galactose Isomerase
PF02507	1	1	1	2	1	2	1	2	0	11	Photosystem I reaction centre subunit III
PF02514	1	1	1	2	1	2	1	1	1	11	CobN/Magnesium Chelatase
PF02516	2	2	2	4	3	2	2	2	2	21	Oligosaccharyl transferase STT3 subunit
PF02517	7	8	7	13	7	9	9	6	8	74	CPBP intramembrane metalloprotease
PF02518	8	8	9	15	16	11	8	10	10	95	Histidine kinase-, DNA gyrase B-, and HSP90-like ATPase
PF02519	67	65	51	86	42	63	78	94	50	596	Auxin responsive protein
PF02527	1	1	1	1	1	1	1	1	1	9	rRNA small subunit methyltransferase G
PF02529	1	0	0	0	0	0	0	1	0	2	Cytochrome B6-F complex subunit 5
PF02531	2	2	1	2	1	0	1	1	1	11	PsaD
PF02532	1	0	0	0	0	1	0	1	0	3	Photosystem II reaction centre I protein (PSII 4.8 kDa protein)
PF02535	15	15	15	25	10	16	17	16	16	145	ZIP Zinc transporter
PF02536	25	33	42	59	22	35	38	29	24	307	mTERF
PF02537	1	1	2	3	2	1	1	1	1	13	CrcB-like protein, Camphor Resistance (CrcB)
PF02538	1	1	1	2	1	1	1	1	1	10	Hydantoinase B/oxoprolinase
PF02541	1	1	2	1	1	1	1	1	1	10	Ppx/GppA phosphatase family
PF02542	1	1	1	2	2	1	1	1	1	11	YgbB family
PF02544	5	5	7	8	5	10	6	6	7	59	3-oxo-5-alpha-steroid 4-dehydrogenase
PF02545	3	2	2	4	2	2	2	2	2	21	Maf-like protein
PF02548	2	1	1	1	1	1	1	1	1	10	Ketopantoate hydroxymethyltransferase
PF02560	1	0	1	1	1	0	1	1	1	7	Cyanate lyase C-terminal domain
PF02567	3	3	3	4	1	1	2	1	3	21	Phenazine biosynthesis-like protein
PF02569	1	0	1	1	0	1	1	1	1	7	Pantoate-beta-alanine ligase
PF02574	3	2	3	4	3	3	3	2	3	26	Homocysteine S-methyltransferase
PF02575	2	1	1	2	2	2	2	2	1	15	YbaB/EbfC DNA-binding family
PF02576	1	1	1	1	1	1	1	0	1	8	RimP N-terminal domain
PF02577	3	2	2	4	2	2	2	3	3	23	Bifunctional nuclease
PF02580	1	1	1	1	1	1	1	1	1	9	D-Tyr-tRNA(Tyr) deacylase
PF02582	2	2	2	4	2	3	2	2	2	21	Uncharacterised ACR, YagE family COG1723
PF02585	2	1	2	1	1	1	1	2	1	12	GlcNAc-PI de-N-acetylase
PF02586	1	1	1	1	1	1	1	0	1	8	SOS response associated peptidase (SRAP)
PF02590	2	1	0	1	1	3	1	1	1	11	Predicted SPOUT methyltransferase
PF02594	2	2	2	3	5	3	4	2	2	25	Uncharacterised ACR, YggU family COG1872
PF02597	1	1	1	2	0	0	1	1	1	8	ThiS family
PF02598	1	1	1	2	1	1	1	1	1	10	Putative RNA methyltransferase
PF02602	1	1	2	3	1	1	2	2	1	14	Uroporphyrinogen-III synthase HemD
PF02605	1	1	1	2	1	2	1	2	1	12	Photosystem I reaction centre subunit XI
PF02606	1	1	1	1	1	1	1	1	1	9	Tetraacyldisaccharide-1-P 4'-kinase
PF02617	1	1	2	5	0	1	4	1	2	17	ATP-dependent Clp protease adaptor protein ClpS
PF02620	1	1	2	1	1	2	1	1	1	11	Large ribosomal RNA subunit accumulation protein YceD
PF02622	2	3	2	3	4	3	2	2	3	24	Uncharacterized ACR, COG1678
PF02628	1	1	2	1	1	1	2	1	1	11	Cytochrome oxidase assembly protein
PF02630	2	2	2	3	3	4	2	2	2	22	SCO1/SenC
PF02631	1	1	1	1	0	1	3	1	1	10	RecX family
PF02636	1	1	1	2	1	2	1	1	1	11	Putative S-adenosyl-L-methionine-dependent methyltransferase
PF02637	1	1	1	3	1	2	1	1	2	13	GatB domain
PF02657	1	1	1	2	1	1	1	1	1	10	Fe-S metabolism associated domain
PF02666	3	4	2	2	1	4	2	2	4	24	Phosphatidylserine decarboxylase
PF02668	1	3	2	3	4	2	2	2	2	21	Taurine catabolism dioxygenase TauD, TfdA family
PF02670	1	2	1	2	1	2	1	1	1	12	1-deoxy-D-xylulose 5-phosphate reductoisomerase
PF02671	14	2	5	5	4	7	3	13	3	56	Paired amphipathic helix repeat
PF02672	3	2	2	4	3	3	2	3	1	23	CP12 domain
PF02676	1	1	1	1	1	2	1	1	1	10	Methyltransferase TYW3
PF02679	1	1	1	1	1	1	1	1	1	9	(2R)-phospho-3-sulfolactate synthase (ComA)
PF02681	5	4	5	7	8	5	5	5	5	49	Divergent PAP2 family
PF02683	1	1	1	1	1	1	1	1	1	9	Cytochrome C biogenesis protein transmembrane region
PF02684	1	1	1	2	1	1	1	1	1	10	Lipid-A-disaccharide synthetase
PF02686	1	1	1	1	1	1	1	1	1	9	Glu-tRNAGln amidotransferase C subunit
PF02696	1	1	1	2	1	2	1	2	1	12	Uncharacterized ACR, YdiU/UPF0061 family
PF02701	30	23	23	47	41	50	24	32	22	292	Dof domain, zinc finger
PF02704	12	15	8	26	13	9	16	17	13	129	Gibberellin regulated protein
PF02705	12	14	17	29	15	17	17	22	19	162	K+ potassium transporter
PF02713	1	1	1	2	1	1	1	1	1	10	Domain of unknown function DUF220
PF02714	6	7	5	11	6	8	6	5	5	59	Calcium-dependent channel, 7TM region, putative phosphate
PF02724	1	1	1	2	1	1	1	1	1	10	CDC45-like protein
PF02727	3	1	1	1	2	0	1	3	1	13	Copper amine oxidase, N2 domain
PF02728	0	0	0	1	0	1	0	0	0	2	Copper amine oxidase, N3 domain
PF02731	1	1	1	4	2	2	2	1	1	15	SKIP/SNW domain
PF02732	2	2	2	4	2	2	3	2	3	22	ERCC4 domain
PF02733	2	1	1	2	2	2	1	1	1	13	Dak1 domain
PF02735	1	1	1	1	1	1	1	1	1	9	Ku70/Ku80 beta-barrel domain
PF02738	0	1	0	0	0	0	0	0	1	2	Molybdopterin-binding domain of aldehyde dehydrogenase
PF02739	1	1	1	2	0	1	1	1	1	9	5'-3' exonuclease, N-terminal resolvase-like domain
PF02746	1	1	1	2	1	1	1	1	1	10	Mandelate racemase / muconate lactonizing enzyme, N-terminal domain
PF02749	1	1	1	1	1	1	1	1	1	9	Quinolinate phosphoribosyl transferase, N-terminal domain
PF02751	1	1	1	1	2	1	1	1	1	10	Transcription initiation factor IIA, gamma subunit
PF02765	3	2	1	2	2	2	1	1	1	15	Telomeric single stranded DNA binding POT1/CDC13
PF02769	2	3	2	5	5	4	3	3	4	31	AIR synthase related protein, C-terminal domain
PF02770	2	1	1	1	1	3	1	1	1	12	Acyl-CoA dehydrogenase, middle domain
PF02771	3	5	3	4	3	4	3	6	3	34	Acyl-CoA dehydrogenase, N-terminal domain
PF02774	1	1	1	2	1	1	1	1	1	10	Semialdehyde dehydrogenase, dimerisation domain
PF02775	6	5	5	9	6	7	6	8	7	59	Thiamine pyrophosphate enzyme, C-terminal TPP binding domain
PF02777	5	4	3	8	2	3	4	5	4	38	Iron/manganese superoxide dismutases, C-terminal domain
PF02778	3	1	1	2	0	2	1	1	1	12	tRNA intron endonuclease, N-terminal domain
PF02779	8	5	6	11	7	8	5	8	7	65	Transketolase, pyrimidine binding domain
PF02780	1	2	2	4	3	4	2	2	2	22	Transketolase, C-terminal domain
PF02781	5	5	4	6	5	4	3	4	3	39	Glucose-6-phosphate dehydrogenase, C-terminal domain
PF02782	1	1	1	2	2	2	1	1	1	12	FGGY family of carbohydrate kinases, C-terminal domain
PF02784	4	5	7	6	5	5	6	6	5	49	Pyridoxal-dependent decarboxylase, pyridoxal binding domain
PF02785	4	3	3	7	3	3	4	3	3	33	Biotin carboxylase C-terminal domain
PF02786	1	1	1	1	1	2	1	1	1	10	Carbamoyl-phosphate synthase L chain, ATP binding domain
PF02791	3	3	3	4	5	8	2	4	3	35	DDT domain
PF02792	1	1	1	1	2	2	1	1	1	11	Mago nashi protein
PF02797	0	2	2	5	0	0	2	0	0	11	Chalcone and stilbene synthases, C-terminal domain
PF02798	18	25	23	35	13	23	39	42	35	253	Glutathione S-transferase, N-terminal domain
PF02800	7	6	4	10	7	8	6	9	6	63	Glyceraldehyde 3-phosphate dehydrogenase, C-terminal domain
PF02801	1	2	2	4	3	5	2	3	2	24	Beta-ketoacyl synthase, C-terminal domain
PF02803	2	2	2	2	2	3	2	3	2	20	Thiolase, C-terminal domain
PF02806	1	1	1	1	1	1	1	1	1	9	Alpha amylase, C-terminal all-beta domain
PF02809	1	2	2	4	1	2	2	1	1	16	Ubiquitin interaction motif
PF02810	1	1	1	1	1	1	1	1	1	9	SEC-C motif
PF02811	1	1	1	1	1	2	1	1	1	10	PHP domain
PF02812	4	3	4	8	5	3	4	5	5	41	Glu/Leu/Phe/Val dehydrogenase, dimerisation domain
PF02815	1	1	1	2	2	1	1	1	2	12	MIR domain
PF02823	1	1	2	2	2	1	2	2	1	14	ATP synthase, Delta/Epsilon chain, beta-sandwich domain
PF02824	3	2	4	4	3	3	5	4	3	31	TGS domain
PF02826	10	14	13	13	13	14	17	14	10	118	D-isomer specific 2-hydroxyacid dehydrogenase, NAD binding domain
PF02833	0	0	0	0	0	1	0	0	1	2	DHHA2 domain
PF02836	1	1	1	2	1	1	2	1	1	11	Glycosyl hydrolases family 2, TIM barrel domain
PF02840	1	1	1	2	1	1	1	1	1	10	Prp18 domain
PF02843	1	1	0	2	0	1	1	1	1	8	Phosphoribosylglycinamide synthetase, C domain
PF02845	1	1	1	3	2	1	1	1	1	12	CUE domain
PF02847	7	5	7	6	5	10	4	8	5	57	MA3 domain
PF02854	3	4	4	6	6	4	4	4	4	39	MIF4G domain
PF02861	10	10	9	15	13	22	10	13	9	111	Clp amino terminal domain, pathogenicity island component
PF02862	1	1	1	2	1	2	1	1	1	11	DDHD domain
PF02867	1	3	1	2	1	3	2	2	1	16	Ribonucleotide reductase, barrel domain
PF02874	3	1	1	2	3	7	1	6	4	28	ATP synthase alpha/beta family, beta-barrel domain
PF02875	1	2	2	3	1	3	2	2	2	18	Mur ligase family, glutamate ligase domain
PF02877	1	2	1	3	1	1	1	2	1	13	Poly(ADP-ribose) polymerase, regulatory domain
PF02878	3	2	2	4	3	2	2	2	3	23	Phosphoglucomutase/phosphomannomutase, alpha/beta/alpha domain I
PF02880	2	2	2	2	2	2	2	2	2	18	Phosphoglucomutase/phosphomannomutase, alpha/beta/alpha domain III
PF02881	6	3	7	6	5	6	5	5	4	47	SRP54-type protein, helical bundle domain
PF02882	4	3	4	4	4	3	5	3	3	33	Tetrahydrofolate dehydrogenase/cyclohydrolase, NAD(P)-binding domain
PF02883	2	1	1	2	2	2	1	2	1	14	Adaptin C-terminal domain
PF02887	5	7	5	8	7	7	5	4	6	54	Pyruvate kinase, alpha/beta domain
PF02889	6	6	6	7	6	6	4	6	4	51	Sec63 Brl domain
PF02891	3	3	3	6	4	3	3	4	4	33	MIZ/SP-RING zinc finger
PF02893	11	13	10	18	13	20	9	17	14	125	GRAM domain
PF02894	1	1	1	1	0	0	1	1	1	7	Oxidoreductase family, C-terminal alpha/beta domain
PF02897	3	3	2	3	2	3	3	3	2	24	Prolyl oligopeptidase, N-terminal beta-propeller domain
PF02900	1	2	1	2	1	1	1	2	2	13	Catalytic LigB subunit of aromatic ring-opening dioxygenase
PF02902	9	12	20	8	10	36	10	27	43	175	Ulp1 protease family, C-terminal catalytic domain
PF02906	1	1	1	1	2	2	1	1	1	11	Iron only hydrogenase large subunit, C-terminal domain
PF02911	1	1	1	1	1	1	1	1	1	9	Formyl transferase, C-terminal domain
PF02913	1	1	1	2	1	2	2	2	1	13	FAD linked oxidases, C-terminal domain
PF02915	1	1	1	1	1	3	1	1	1	11	Rubrerythrin
PF02919	2	1	2	2	2	2	2	1	2	16	Eukaryotic DNA topoisomerase I, DNA binding fragment
PF02922	3	3	4	6	4	3	3	3	3	32	Carbohydrate-binding module 48 (Isoamylase N-terminal domain)
PF02926	1	1	1	2	2	2	1	1	1	12	THUMP domain
PF02928	3	1	1	2	2	1	2	1	1	14	C5HC2 zinc finger
PF02941	2	1	1	3	1	3	1	1	0	13	Ferredoxin thioredoxin reductase variable alpha chain
PF02943	1	1	1	2	2	1	1	1	1	11	Ferredoxin thioredoxin reductase catalytic beta chain
PF02953	3	3	6	8	4	7	5	6	6	48	Tim10/DDP family zinc finger
PF02966	2	1	2	3	3	3	3	3	2	22	Mitosis protein DIM1
PF02970	1	1	1	2	1	2	1	1	1	11	Tubulin binding cofactor A
PF02984	1	3	3	3	2	2	2	1	2	19	Cyclin, C-terminal domain
PF02987	2	2	1	1	1	0	1	2	1	11	Late embryogenesis abundant protein
PF02990	12	8	9	16	13	20	9	18	8	113	Endomembrane protein 70
PF02991	8	7	6	10	7	4	6	6	5	59	Autophagy protein Atg8 ubiquitin like
PF02996	3	3	3	6	3	3	3	3	3	30	Prefoldin subunit
PF03000	27	24	25	41	34	41	24	28	25	269	NPH3 family
PF03006	7	4	4	6	4	5	4	5	3	42	Haemolysin-III related
PF03007	0	2	1	5	5	1	8	2	1	25	Wax ester synthase-like Acyl-CoA acyltransferase domain
PF03009	11	6	9	11	7	8	6	8	5	71	Glycerophosphoryl diester phosphodiesterase family
PF03016	36	30	40	73	29	49	44	44	33	378	Exostosin family
PF03018	25	26	32	39	12	26	29	27	13	229	Dirigent-like protein
PF03023	0	0	0	0	0	1	0	1	1	3	Lipid II flippase MurJ
PF03024	1	1	1	1	1	2	1	1	1	10	Folate receptor family
PF03029	3	4	3	6	4	2	3	3	3	31	Conserved hypothetical ATP binding protein
PF03030	3	3	4	7	6	7	4	6	4	44	Inorganic H+ pyrophosphatase
PF03031	15	21	16	28	21	26	15	16	16	174	NLI interacting factor-like phosphatase
PF03033	1	2	2	3	2	2	2	3	1	18	Glycosyltransferase family 28 N-terminal domain
PF03034	1	1	1	2	2	3	1	2	2	15	Phosphatidyl serine synthase
PF03040	2	2	1	4	1	3	2	3	5	23	CemA family
PF03054	1	1	1	2	1	1	1	1	1	10	tRNA methyl transferase
PF03055	9	13	12	19	9	19	10	11	13	115	Retinal pigment epithelial membrane protein
PF03059	5	5	2	4	1	3	2	1	2	25	Nicotianamine synthase protein
PF03060	1	1	1	1	1	1	1	1	1	9	Nitronate monooxygenase
PF03061	6	4	6	6	8	3	7	7	7	54	Thioesterase superfamily
PF03062	4	3	3	5	5	4	3	6	5	38	MBOAT, membrane-bound O-acyltransferase family
PF03069	2	1	1	2	1	2	1	1	3	14	Acetamidase/Formamidase family
PF03070	2	3	3	4	4	4	3	3	2	28	TENA/THI-4/PQQC family
PF03071	1	1	1	2	1	1	1	1	1	10	GNT-I family
PF03073	1	2	1	2	1	1	2	1	0	11	TspO/MBR family
PF03079	4	2	1	3	2	3	2	1	2	20	ARD/ARD' family
PF03080	34	11	9	11	7	11	10	25	10	128	Neprosin
PF03081	17	14	16	24	21	26	15	22	12	167	Exo70 exocyst complex subunit
PF03083	16	16	16	29	16	23	18	25	14	173	Sugar efflux transporter for intercellular exchange
PF03087	12	12	20	19	15	14	21	15	16	144	Arabidopsis protein of unknown function
PF03088	12	10	11	8	10	11	7	14	28	111	Strictosidine synthase
PF03091	1	1	1	2	1	1	1	1	1	10	CutA1 divalent ion tolerance protein
PF03092	9	7	6	9	8	9	7	7	7	69	BT1 family
PF03094	15	13	17	23	15	15	18	15	17	148	Mlo family
PF03095	1	1	3	2	1	1	1	1	1	12	Phosphotyrosyl phosphate activator (PTPA) protein
PF03096	3	3	3	4	4	1	3	3	3	27	Ndr family
PF03097	3	2	2	3	3	3	2	2	2	22	BRO1-like domain
PF03098	2	2	0	1	4	2	1	4	3	19	Animal haem peroxidase
PF03099	5	3	2	4	3	5	3	3	3	31	Biotin/lipoate A/B protein ligase family
PF03100	1	1	1	2	1	0	1	2	1	10	CcmE
PF03101	4	16	11	13	10	10	17	13	9	103	FAR1 DNA-binding domain
PF03104	1	1	1	1	1	1	1	1	1	9	DNA polymerase family B, exonuclease domain
PF03105	17	12	14	18	12	17	11	13	14	128	SPX domain
PF03106	5	3	4	8	6	6	4	3	4	43	WRKY DNA -binding domain
PF03109	17	15	17	21	21	25	17	18	16	167	ABC1 family
PF03110	17	15	16	30	25	41	16	15	16	191	SBP domain
PF03124	2	4	2	6	3	3	3	5	3	31	EXS family
PF03126	5	6	10	7	5	6	5	7	5	56	Plus-3 domain
PF03127	4	4	4	6	6	8	4	4	5	45	GAT domain
PF03129	1	2	2	3	1	2	1	1	2	15	Anticodon binding domain
PF03133	1	1	1	1	1	1	1	1	1	9	Tubulin-tyrosine ligase family
PF03134	9	11	10	18	11	11	15	11	17	113	TB2/DP1, HVA22 family
PF03137	0	1	0	0	1	1	0	1	0	4	Organic Anion Transporter Polypeptide (OATP) family
PF03140	17	72	52	54	41	78	77	19	16	426	Plant protein of unknown function
PF03141	31	25	24	47	33	37	25	32	24	278	Putative S-adenosyl-L-methionine-dependent methyltransferase
PF03143	1	0	0	3	0	0	0	0	1	5	Elongation factor Tu C-terminal domain
PF03144	3	3	3	6	4	4	3	4	3	33	Elongation factor Tu domain 2
PF03145	16	12	8	14	13	11	10	16	7	107	Seven in absentia protein family
PF03151	39	29	34	56	41	50	34	40	35	358	Triose-phosphate Transporter family
PF03152	4	3	3	6	4	2	3	2	3	30	Ubiquitin fusion degradation protein UFD1
PF03153	2	1	1	2	2	3	1	1	1	14	Transcription factor IIA, alpha/beta subunit
PF03155	2	2	2	2	2	2	2	3	2	19	ALG6, ALG8 glycosyltransferase family
PF03159	0	0	1	2	0	1	1	0	1	6	XRN 5'-3' exonuclease N-terminus
PF03162	3	3	2	7	4	3	3	4	3	32	Tyrosine phosphatase family
PF03164	1	1	1	2	2	1	1	1	1	11	Trafficking protein Mon1
PF03167	1	2	1	2	1	0	1	1	1	10	Uracil DNA glycosylase superfamily
PF03168	38	32	33	58	24	50	44	32	21	332	Late embryogenesis abundant protein
PF03169	18	19	17	27	13	18	18	19	22	171	OPT oligopeptide transporter protein
PF03171	3	13	14	34	7	11	14	10	30	136	2OG-Fe(II) oxygenase superfamily
PF03178	5	3	4	5	7	3	3	3	3	36	CPSF A subunit region
PF03179	3	2	2	4	3	2	3	3	7	29	Vacuolar (H+)-ATPase G subunit
PF03181	5	6	8	14	5	8	28	12	5	91	BURP domain
PF03188	9	14	8	17	10	16	10	12	10	106	Eukaryotic cytochrome b561
PF03190	1	1	1	1	1	2	1	1	1	10	Protein of unknown function, DUF255
PF03193	1	1	1	1	1	1	1	1	1	9	RsgA GTPase
PF03194	3	2	2	3	3	3	2	2	2	22	LUC7 N_terminus
PF03195	35	33	35	66	50	69	41	38	39	406	Lateral organ boundaries (LOB) domain
PF03200	2	1	0	2	1	1	1	1	1	10	Glycosyl hydrolase family 63 C-terminal domain
PF03208	14	7	9	21	4	15	11	10	1	92	PRA1 family protein
PF03214	4	4	4	7	9	8	5	8	2	51	Reversibly glycosylated polypeptide
PF03215	1	1	1	1	1	1	1	1	1	9	Rad17 P-loop domain
PF03219	2	1	1	3	1	2	1	2	1	14	TLC ATP/ADP transporter
PF03222	2	2	3	4	4	2	3	3	3	26	Tryptophan/tyrosine permease family
PF03223	1	1	1	2	2	2	1	2	2	14	V-ATPase subunit C
PF03224	1	1	1	2	1	3	1	2	1	13	V-ATPase subunit H
PF03226	5	7	6	13	10	8	9	17	9	84	Yippee zinc-binding/DNA-binding /Mis18, centromere assembly
PF03227	3	6	4	5	5	2	4	4	2	35	Gamma interferon inducible lysosomal thiol reductase (GILT)
PF03242	4	5	4	5	4	10	4	3	4	43	Late embryogenesis abundant protein
PF03244	2	1	1	1	2	1	1	3	1	13	Photosystem I reaction centre subunit VI
PF03248	2	4	4	5	6	5	4	2	4	36	Rer1 family
PF03254	2	4	2	3	5	1	2	3	2	24	Xyloglucan fucosyltransferase
PF03255	1	1	2	3	3	3	2	2	2	19	Acetyl co-enzyme A carboxylase carboxyltransferase alpha subunit
PF03256	1	1	2	1	1	2	1	1	1	11	Anaphase-promoting complex, subunit 10 (APC10)
PF03266	1	1	1	1	1	1	1	0	1	8	NTPase
PF03271	1	1	1	2	2	1	1	1	1	11	EB1-like C-terminal motif
PF03283	10	7	7	19	6	13	10	8	7	87	Pectinacetylesterase
PF03291	2	2	2	4	2	3	2	3	2	22	mRNA capping enzyme
PF03297	4	2	5	4	6	2	2	2	1	28	S25 ribosomal protein
PF03311	5	3	3	6	3	4	3	4	3	34	Cornichon protein
PF03321	10	10	8	13	13	12	8	16	8	98	GH3 auxin-responsive promoter
PF03328	1	1	1	1	1	2	1	1	0	9	HpcH/HpaI aldolase/citrate lyase family
PF03330	29	39	28	49	38	45	30	26	35	319	Lytic transglycolase
PF03331	5	1	1	1	1	1	1	1	1	13	UDP-3-O-acyl N-acetylglycosamine deacetylase
PF03332	1	1	1	2	1	2	1	3	1	13	Eukaryotic phosphomannomutase
PF03343	1	1	1	3	2	2	1	2	0	13	SART-1 family
PF03345	1	1	1	3	2	2	2	1	2	15	Oligosaccharyltransferase 48 kDa subunit beta
PF03348	5	3	4	6	5	6	4	4	4	41	Serine incorporator (Serinc)
PF03350	2	3	3	4	4	2	3	4	3	28	Uncharacterized protein family, UPF0114
PF03351	2	2	2	4	2	2	2	2	1	19	DOMON domain
PF03352	5	5	5	8	6	9	5	6	5	54	Methyladenine glycosylase
PF03357	14	11	14	22	13	17	11	16	12	130	Snf7
PF03358	4	6	7	10	7	4	9	9	9	65	NADPH-dependent FMN reductase
PF03360	4	4	4	7	6	10	4	5	4	48	Glycosyltransferase family 43
PF03364	6	4	4	6	7	5	4	5	5	46	Polyketide cyclase / dehydrase and lipid transport
PF03366	1	2	1	4	2	2	2	2	2	18	YEATS family
PF03367	2	1	1	2	1	2	1	1	1	12	ZPR1 zinc-finger domain
PF03371	2	2	2	5	2	4	2	2	2	23	PRP38 family
PF03372	24	21	21	37	23	27	22	22	22	219	Endonuclease/Exonuclease/phosphatase family
PF03378	1	1	1	2	2	2	1	1	1	12	CAS/CSE protein, C-terminus
PF03381	5	4	3	5	4	5	3	3	2	34	LEM3 (ligand-effect modulator 3) family / CDC50 family
PF03385	2	1	2	3	1	3	2	2	1	17	STELLO glycosyltransferases
PF03386	1	2	2	5	3	3	2	3	2	23	Early nodulin 93 ENOD93 protein
PF03398	9	10	10	24	16	15	13	12	9	118	Regulator of Vps4 activity in the MVB pathway
PF03399	3	3	3	4	4	3	3	3	10	36	SAC3/GANP family
PF03405	6	6	3	4	4	6	4	4	6	43	Fatty acid desaturase
PF03407	15	7	8	15	7	8	12	8	7	87	Nucleotide-diphospho-sugar transferase
PF03416	2	1	1	2	2	1	1	1	1	12	Peptidase family C54
PF03417	0	0	1	1	1	1	1	1	1	7	Acyl-coenzyme A:6-aminopenicillanic acid acyl-transferase
PF03435	1	1	1	1	1	1	1	1	1	9	Saccharopine dehydrogenase NADP binding domain
PF03439	1	1	0	0	1	0	1	1	1	6	Early transcription elongation factor of RNA pol II, NGN section
PF03441	2	2	2	2	3	2	2	2	2	19	FAD binding domain of DNA photolyase
PF03446	8	10	7	9	9	7	7	9	6	72	NAD binding domain of 6-phosphogluconate dehydrogenase
PF03456	1	1	1	3	1	2	1	1	1	12	uDENN domain
PF03462	5	5	6	6	4	7	5	5	5	48	PCRF domain
PF03463	4	4	3	2	3	3	3	5	3	30	eRF1 domain 1
PF03467	1	2	1	4	2	2	2	2	3	19	Smg-4/UPF3 family
PF03468	5	5	6	12	6	7	7	5	5	58	XS domain
PF03469	4	4	8	3	2	5	3	5	3	37	XH domain
PF03476	2	1	2	1	1	1	1	1	1	11	MOSC N-terminal beta barrel domain
PF03478	12	9	85	30	2	9	42	17	2	208	Protein of unknown function (DUF295)
PF03479	25	20	19	36	31	48	20	25	14	238	Plants and Prokaryotes Conserved (PCC) domain
PF03486	1	1	1	0	0	1	1	1	1	7	HI0933-like protein
PF03489	2	2	1	2	0	1	1	2	1	12	Saposin-like type B, region 2
PF03492	24	27	17	40	12	17	29	20	35	221	SAM dependent carboxyl methyltransferase
PF03501	3	2	2	4	4	3	4	2	2	26	Plectin/S10 domain
PF03514	32	46	52	85	45	77	48	47	33	465	GRAS domain family
PF03517	1	2	1	2	1	1	1	1	1	11	Regulator of volume decrease after cellular swelling
PF03522	1	1	1	2	2	1	1	2	1	12	Solute carrier family 12
PF03540	1	1	1	2	1	1	1	1	2	11	Transcription initiation factor TFIID 23-30kDa subunit
PF03547	15	18	15	22	18	23	15	15	19	160	Membrane transport protein
PF03552	26	30	26	34	27	35	28	28	48	282	Cellulose synthase
PF03556	3	4	4	6	4	5	4	4	5	39	Cullin binding
PF03568	1	1	2	5	2	3	1	1	1	17	Peptidase family C50
PF03572	2	3	2	3	2	2	2	2	2	20	Peptidase family S41
PF03587	1	1	1	4	1	2	4	1	3	18	EMG1/NEP1 methyltransferase
PF03595	5	4	3	4	5	8	4	7	3	43	Voltage-dependent anion channel
PF03600	3	4	3	6	2	4	2	3	2	29	Citrate transporter
PF03602	1	1	1	1	1	1	1	1	1	9	Conserved hypothetical protein 95
PF03604	2	1	2	3	2	2	3	1	4	20	DNA directed RNA polymerase, 7 kDa subunit
PF03618	1	1	1	1	1	1	1	1	1	9	Kinase/pyrophosphorylase
PF03619	7	7	6	10	8	8	6	8	6	66	Organic solute transporter Ostalpha
PF03629	2	2	3	3	2	10	3	5	3	33	Carbohydrate esterase, sialic acid-specific acetylesterase
PF03630	1	1	2	3	1	1	1	1	1	12	Fumble
PF03634	21	16	17	34	23	54	20	33	14	232	TCP family transcription factor
PF03635	4	3	3	4	4	2	3	4	3	30	Vacuolar protein sorting-associated protein 35
PF03637	2	1	2	4	3	2	2	3	2	21	Mob1/phocein family
PF03638	6	6	6	11	8	8	6	4	6	61	Tesmin/TSO1-like CXC domain, cysteine-rich domain
PF03639	2	1	3	3	1	1	5	2	1	19	Glycosyl hydrolase family 81 N-terminal domain
PF03641	6	9	8	15	11	11	8	9	9	86	Possible lysine decarboxylase
PF03643	3	2	2	3	3	2	2	2	3	22	Vacuolar protein sorting-associated protein 26
PF03644	3	1	1	2	1	1	1	1	1	12	Glycosyl hydrolase family 85
PF03647	7	5	5	7	7	6	5	6	4	52	Transmembrane proteins 14C
PF03649	1	1	1	2	1	1	1	1	1	10	Uncharacterised protein family (UPF0014)
PF03650	3	3	3	7	4	2	6	5	5	38	Mitochondrial pyruvate carriers
PF03652	2	2	2	2	2	1	2	3	2	18	Holliday junction resolvase
PF03656	2	1	2	3	2	2	2	2	1	17	Pam16
PF03657	1	1	2	2	0	1	1	1	1	10	UPF0113 PUA domain
PF03660	2	1	3	13	1	2	4	1	1	28	PHF5-like protein
PF03661	1	1	1	2	2	3	1	2	1	14	Uncharacterised protein family (UPF0121)
PF03662	3	4	5	6	5	3	5	4	3	38	Glycosyl hydrolase family 79, N-terminal domain
PF03665	1	1	1	2	1	2	1	2	1	12	Uncharacterised protein family (UPF0172)
PF03669	1	1	2	2	1	1	0	1	1	10	Uncharacterised protein family (UPF0139)
PF03671	1	2	1	2	1	3	1	2	1	14	Ubiquitin fold modifier 1 protein
PF03676	1	1	1	2	2	1	1	1	1	11	Uncharacterised protein family (UPF0183)
PF03690	2	1	1	3	1	1	1	1	1	12	Uncharacterised protein family (UPF0160)
PF03692	1	1	1	1	0	0	1	1	1	7	Putative zinc- or iron-chelating domain
PF03694	1	1	1	2	2	1	1	1	1	11	Erg28 like protein
PF03703	1	1	1	1	0	0	1	1	0	6	Bacterial PH domain
PF03715	2	2	2	3	2	1	2	2	2	18	Noc2p family
PF03719	6	1	1	2	2	5	2	2	1	22	Ribosomal protein S5, C-terminal domain
PF03720	1	0	0	0	0	1	0	0	0	2	UDP-glucose/GDP-mannose dehydrogenase family, UDP binding domain
PF03727	1	1	1	2	1	1	1	1	2	11	Hexokinase
PF03732	0	0	10	4	0	80	1	2	0	97	Retrotransposon gag protein
PF03735	4	5	5	8	8	5	4	2	4	45	ENT domain
PF03737	3	2	2	6	1	2	3	2	2	23	Aldolase/RraA
PF03741	1	1	1	2	0	1	1	1	1	9	Integral membrane protein TerC family
PF03745	1	1	1	1	1	1	1	1	1	9	Domain of unknown function (DUF309)
PF03754	16	10	7	4	6	7	7	8	0	65	Domain of unknown function (DUF313)
PF03759	9	7	8	13	14	14	8	13	6	92	PRONE (Plant-specific Rop nucleotide exchanger)
PF03760	1	4	4	4	4	5	4	6	3	35	Late embryogenesis abundant (LEA) group 1
PF03763	15	13	13	26	18	20	14	20	11	150	Remorin, C-terminal region
PF03764	3	2	2	4	3	3	2	2	3	24	Elongation factor G, domain IV
PF03765	3	3	5	7	3	7	4	4	3	39	CRAL/TRIO, N-terminal domain
PF03767	7	6	7	9	5	9	7	8	4	62	HAD superfamily, subfamily IIIB (Acid phosphatase)
PF03770	2	1	1	2	2	2	1	2	1	14	Inositol polyphosphate kinase
PF03776	1	1	2	2	1	1	2	1	2	13	Septum formation topological specificity factor MinE
PF03789	0	1	1	2	1	3	1	1	1	11	ELK domain
PF03790	3	4	3	6	7	7	3	2	4	39	KNOX1 domain
PF03791	1	1	2	3	3	2	2	2	1	17	KNOX2 domain
PF03798	10	8	8	14	11	12	8	7	7	85	TLC domain
PF03800	1	1	2	3	0	1	1	1	2	12	Nuf2 family
PF03801	1	1	1	1	1	2	1	1	6	15	HEC/Ndc80p family
PF03803	1	1	1	2	2	1	1	1	1	11	Scramblase
PF03810	9	7	8	11	11	9	8	7	8	78	Importin-beta N-terminal domain
PF03813	1	1	1	1	1	1	1	1	1	9	Nrap protein domain 1
PF03822	13	11	10	19	16	20	12	14	8	123	NAF domain
PF03828	1	1	2	1	2	1	1	1	1	11	Cid1 family poly A polymerase
PF03834	1	2	1	1	1	0	1	1	1	9	Binding domain of DNA repair protein Ercc1 (rad10/Swi10)
PF03835	1	1	1	1	1	0	1	1	1	8	Rad4 transglutaminase-like domain
PF03839	1	1	1	1	2	2	1	2	1	12	Translocation protein Sec62
PF03847	1	1	1	2	2	1	1	2	1	12	Transcription initiation factor TFIID subunit A
PF03849	1	5	2	2	1	1	1	1	2	16	Transcription factor Tfb2
PF03850	1	1	1	1	0	1	1	1	1	8	Transcription factor Tfb4
PF03853	1	1	1	2	2	3	1	2	1	14	YjeF-related protein N-terminus
PF03859	0	0	1	1	0	3	0	1	0	6	CG-1 domain
PF03870	2	1	2	4	2	2	2	2	1	18	RNA polymerase Rpb8
PF03871	4	3	4	5	3	2	4	3	2	30	RNA polymerase Rpb5, N-terminal domain
PF03874	4	4	3	5	3	5	5	3	4	36	RNA polymerase Rpb4
PF03876	2	3	3	3	3	2	3	2	2	23	SHS2 domain found in N terminus of Rpb7p/Rpc25p/MJ0397
PF03878	2	2	2	3	2	1	2	2	2	18	YIF1
PF03879	1	1	1	2	0	1	1	2	0	9	Cgr1 family
PF03881	1	1	1	1	1	1	1	1	1	9	Fructosamine kinase
PF03893	3	3	3	5	4	4	3	4	3	32	Lipase 3 N-terminal region
PF03896	2	1	1	2	1	2	1	2	1	13	Translocon-associated protein (TRAP), alpha subunit
PF03901	3	3	3	4	2	4	3	3	3	28	Alg9-like mannosyltransferase family
PF03908	2	2	2	3	3	3	2	2	2	21	Sec20
PF03909	10	8	9	14	9	14	9	10	7	90	BSD domain
PF03911	3	2	1	3	2	5	2	2	2	22	Sec61beta family
PF03912	1	1	1	2	2	2	1	1	1	12	Psb28 protein
PF03914	3	3	3	8	3	5	3	3	4	35	CBF/Mak21 family
PF03917	1	1	1	2	1	1	1	1	1	10	Eukaryotic glutathione synthase, ATP binding domain
PF03918	1	1	1	1	1	2	1	1	1	10	Cytochrome C biogenesis protein
PF03919	0	0	1	0	0	1	0	0	0	2	mRNA capping enzyme, C-terminal domain
PF03931	4	5	7	7	6	8	5	9	4	55	Skp1 family, tetramerisation domain
PF03936	8	39	38	35	30	50	36	35	62	333	Terpene synthase family, metal binding domain
PF03937	1	1	1	2	0	2	1	1	1	10	Flavinator of succinate dehydrogenase
PF03941	1	1	1	6	1	2	2	1	1	16	Inner centromere protein, ARK binding region
PF03942	3	3	3	3	4	3	3	3	2	27	DTW domain
PF03946	2	1	2	4	2	1	3	2	2	19	Ribosomal protein L11, N-terminal domain
PF03947	4	5	3	6	10	4	4	4	2	42	Ribosomal Proteins L2, C-terminal domain
PF03949	4	3	3	5	3	1	3	5	3	30	Malic enzyme, NAD binding domain
PF03950	1	1	3	2	2	2	2	1	1	15	tRNA synthetases class I (E and Q), anti-codon binding domain
PF03951	1	1	1	2	1	2	1	1	2	12	Glutamine synthetase, beta-Grasp domain
PF03953	15	11	12	24	20	22	14	15	6	139	Tubulin C-terminal domain
PF03959	3	3	3	4	4	2	3	6	3	31	Serine hydrolase (FSH1)
PF03962	1	1	1	1	1	1	1	1	1	9	Mnd1 HTH domain
PF03966	2	2	1	2	0	2	1	1	1	12	Trm112p-like protein
PF03969	3	2	2	3	2	3	2	2	2	21	AFG1-like ATPase
PF03981	1	2	1	2	1	2	1	1	1	12	Ubiquinol-cytochrome C chaperone
PF03982	7	8	9	7	5	6	3	3	5	53	Diacylglycerol acyltransferase
PF03985	1	1	1	2	2	1	2	1	1	12	Paf1
PF03987	1	1	1	1	1	1	1	1	1	9	Autophagocytosis associated protein, active-site domain
PF03989	1	1	1	2	1	1	1	1	1	10	DNA gyrase C-terminal domain, beta-propeller
PF03997	2	1	2	2	1	2	1	2	1	14	VPS28 protein
PF03998	1	2	1	3	1	1	2	1	1	13	Utp11 protein
PF03999	9	7	5	9	9	9	6	8	6	68	Microtubule associated protein (MAP65/ASE1 family)
PF04000	2	3	2	4	3	2	2	3	3	24	Sas10/Utp3/C1D family
PF04003	1	1	1	2	1	1	1	1	1	10	Dip2/Utp12 Family
PF04004	1	1	1	2	2	1	1	1	2	12	Leo1-like protein
PF04005	1	4	1	1	1	1	2	1	1	13	Hus1-like protein
PF04006	1	1	1	3	1	1	1	1	1	11	Mpp10 protein
PF04012	1	1	3	2	2	2	1	1	2	15	PspA/IM30 family
PF04030	1	1	1	1	1	1	2	1	1	10	D-arabinono-1,4-lactone oxidase
PF04031	1	1	1	3	1	4	2	1	2	16	Las1-like
PF04032	1	1	3	2	1	3	1	2	0	14	RNAse P Rpr2/Rpp21/SNM1 subunit domain
PF04034	1	1	1	2	0	1	1	0	1	8	Ribosome biogenesis protein, C-terminal
PF04042	3	3	3	5	2	3	4	3	3	29	DNA polymerase alpha/epsilon subunit B
PF04043	60	37	33	47	8	53	29	40	5	312	Plant invertase/pectin methylesterase inhibitor
PF04045	2	2	2	2	2	2	2	2	2	18	Arp2/3 complex, 34 kD subunit p34-Arc
PF04046	3	2	3	4	2	4	2	3	2	25	PSP
PF04048	1	1	1	1	1	2	1	1	1	10	Sec8 exocyst complex component specific domain
PF04049	1	2	1	3	1	1	1	1	2	13	Anaphase promoting complex subunit 8 / Cdc23
PF04051	3	2	3	6	4	5	3	4	3	33	Transport protein particle (TRAPP) component
PF04054	1	1	1	3	2	3	1	1	4	17	CCR4-Not complex component, Not1
PF04055	6	6	6	9	7	5	6	6	7	58	Radical SAM superfamily
PF04056	1	2	1	2	1	1	1	1	1	11	Ssl1-like
PF04059	4	3	5	6	3	5	4	7	4	41	RNA recognition motif 2
PF04061	2	2	2	4	2	2	2	2	2	20	ORMDL family
PF04062	1	1	1	2	1	1	1	1	1	10	ARP2/3 complex ARPC3 (21 kDa) subunit
PF04063	1	1	1	1	0	1	0	1	1	7	Domain of unknown function (DUF383)
PF04072	3	3	2	5	4	3	3	2	3	28	Leucine carboxyl methyltransferase
PF04073	1	1	1	1	2	1	1	1	1	10	Aminoacyl-tRNA editing domain
PF04078	2	1	3	5	3	3	3	3	2	25	Cell differentiation family, Rcd1-like
PF04080	1	2	2	3	3	2	2	3	2	20	Per1-like family
PF04081	1	1	1	1	1	1	1	2	1	10	DNA polymerase delta, subunit 4
PF04083	4	6	8	8	3	5	6	7	5	52	Partial alpha/beta-hydrolase lipase region
PF04084	1	1	1	2	1	1	1	1	1	10	Origin recognition complex subunit 2
PF04091	2	2	2	4	3	2	2	2	2	21	Exocyst complex subunit Sec15-like
PF04097	2	1	1	2	1	1	1	1	1	11	Nup93/Nic96
PF04099	2	2	2	4	3	2	4	2	3	24	Sybindin-like family
PF04100	1	2	1	2	2	2	1	1	1	13	Vps53-like, N-terminal
PF04101	4	4	4	5	4	4	4	4	4	37	Glycosyltransferase family 28 C-terminal domain
PF04104	1	1	1	1	1	1	1	1	1	9	Eukaryotic and archaeal DNA primase, large subunit
PF04106	1	1	1	2	1	1	1	2	1	11	Autophagy protein Apg5
PF04107	1	1	1	2	1	2	1	1	1	11	Glutamate-cysteine ligase family 2(GCS2)
PF04109	1	1	1	2	1	2	1	1	1	11	Autophagy protein Apg9
PF04110	2	1	1	1	1	1	1	1	1	10	Ubiquitin-like autophagy protein Apg12
PF04111	1	1	1	2	1	1	1	1	1	10	Apg6 BARA domain
PF04112	1	1	1	2	1	1	1	1	1	10	Mak10 subunit, NatC N(alpha)-terminal acetyltransferase
PF04113	1	1	1	2	1	2	1	1	1	11	Gpi16 subunit, GPI transamidase component
PF04114	1	1	1	2	2	1	1	1	1	11	Gaa1-like, GPI transamidase component
PF04116	14	9	12	18	12	18	11	15	10	119	Fatty acid hydroxylase superfamily
PF04117	10	11	8	15	9	9	9	11	10	92	Mpv17 / PMP22 family
PF04121	1	1	1	2	1	0	1	1	1	9	Nuclear pore protein 84 / 107
PF04124	1	1	2	2	1	1	1	1	1	11	Dor1-like family
PF04127	2	1	1	1	1	1	1	3	1	12	DNA / pantothenate metabolism flavoprotein
PF04129	2	2	1	2	2	1	1	1	1	13	Vps52 / Sac2 family
PF04130	1	1	1	1	1	1	1	1	1	9	Gamma tubulin complex component C-terminal
PF04133	2	1	2	4	3	2	2	2	2	20	Vacuolar protein sorting 55
PF04134	3	3	3	6	3	2	3	3	3	29	Protein of unknown function, DUF393
PF04135	1	0	1	2	2	0	1	0	1	8	Nucleolar RNA-binding protein, Nop10p family
PF04136	1	1	1	2	1	1	1	1	1	10	Sec34-like family
PF04137	2	2	1	2	2	1	1	1	2	14	Endoplasmic Reticulum Oxidoreductin 1 (ERO1)
PF04139	1	1	1	1	1	1	1	1	1	9	Rad9
PF04140	2	1	1	2	2	2	1	1	3	15	Isoprenylcysteine carboxyl methyltransferase (ICMT) family
PF04142	5	5	4	8	7	4	4	4	4	45	Nucleotide-sugar transporter
PF04144	5	3	2	6	4	2	3	6	3	34	SCAMP family
PF04145	6	8	2	12	5	7	7	5	4	56	Ctr copper transporter family
PF04146	11	10	9	17	16	12	8	9	11	103	YT521-B-like domain
PF04147	1	2	1	2	1	3	1	1	1	13	Nop14-like family
PF04153	3	2	2	4	4	4	2	3	2	26	NOT2 / NOT3 / NOT5 family
PF04157	2	2	3	4	3	2	3	2	4	25	EAP30/Vps36 family
PF04161	1	1	1	3	3	0	1	1	3	14	Arv1-like family
PF04172	1	1	1	1	1	1	1	1	1	9	LrgB-like family
PF04176	1	1	1	1	1	1	1	1	1	9	TIP41-like family
PF04177	1	1	1	3	1	2	1	1	1	12	TAP42-like family
PF04178	8	6	5	7	4	8	6	6	6	56	Got1/Sft2-like family
PF04179	1	1	1	1	1	1	1	1	1	9	Rit1 DUSP-like domain
PF04180	1	3	2	2	2	2	1	1	1	15	Low temperature viability protein
PF04181	1	1	1	2	1	1	1	1	1	10	Rtr1/RPAP2 family
PF04182	4	1	1	1	1	1	1	1	1	12	B-block binding subunit of TFIIIC
PF04185	6	5	4	8	5	8	5	3	4	48	Phosphoesterase family
PF04187	2	1	1	2	2	1	1	1	1	12	Haem-binding uptake, Tiki superfamily, ChaN
PF04188	1	1	1	4	1	0	1	1	1	11	Mannosyltransferase (PIG-V)
PF04189	1	1	1	2	2	1	1	1	1	11	Gcd10p family
PF04190	1	1	1	2	1	1	1	2	1	11	Protein of unknown function (DUF410)
PF04191	2	2	2	3	1	3	2	2	2	19	Phospholipid methyltransferase
PF04192	1	1	1	2	1	2	1	1	1	11	Utp21 specific WD40 associated putative domain
PF04193	6	4	6	8	5	8	5	4	5	51	PQ loop repeat
PF04194	2	2	2	3	1	3	2	2	3	20	Programmed cell death protein 2, C-terminal putative domain
PF04195	0	3	0	3	0	35	0	0	0	41	Putative gypsy type transposon
PF04199	3	2	2	2	2	1	4	1	2	19	Putative cyclase
PF04209	1	1	1	2	2	3	1	1	1	13	homogentisate 1,2-dioxygenase
PF04227	1	1	1	1	1	1	1	1	1	9	Indigoidine synthase A like protein
PF04231	0	0	1	2	0	0	1	0	0	4	Endonuclease I
PF04241	1	1	1	2	1	1	1	1	2	11	Protein of unknown function (DUF423)
PF04258	6	5	5	9	6	8	5	8	5	57	Signal peptide peptidase
PF04263	2	1	1	2	0	1	1	1	1	10	Thiamin pyrophosphokinase, catalytic domain
PF04266	3	3	2	3	4	2	2	2	4	25	ASCH domain
PF04278	3	3	3	5	3	3	3	3	3	29	Tic22-like family
PF04280	3	2	3	4	4	4	2	2	2	26	Tim44-like domain
PF04281	2	1	1	4	1	1	2	2	2	16	Mitochondrial import receptor subunit Tom22
PF04305	2	2	2	2	2	2	2	2	2	18	Protein of unknown function (DUF455)
PF04321	2	2	2	5	3	2	2	2	2	22	RmlD substrate binding domain
PF04339	1	1	1	1	1	1	1	1	1	9	Peptidogalycan biosysnthesis/recognition
PF04357	1	1	1	3	1	0	1	2	1	11	TamB, inner membrane protein subunit of TAM complex
PF04367	4	4	4	7	4	4	4	5	3	39	Protein of unknown function (DUF502)
PF04371	1	1	1	2	1	1	1	1	1	10	Porphyromonas-type peptidyl-arginine deiminase
PF04377	2	1	1	2	2	1	1	1	1	12	Arginine-tRNA-protein transferase, C terminus
PF04379	1	2	1	1	1	2	1	1	2	12	ApaG domain
PF04387	2	3	2	2	3	3	2	2	2	21	Protein tyrosine phosphatase-like protein, PTPLA
PF04389	5	5	5	7	5	4	4	5	8	48	Peptidase family M28
PF04398	20	20	23	35	28	26	19	24	15	210	Protein of unknown function, DUF538
PF04406	3	4	3	4	2	3	3	4	3	29	Type IIB DNA topoisomerase
PF04408	9	8	8	8	6	8	11	7	6	71	Helicase associated domain (HA2)
PF04410	3	2	2	4	3	2	2	2	2	22	Gar1/Naf1 RNA binding region
PF04413	1	1	1	1	1	1	1	1	1	9	3-Deoxy-D-manno-octulosonic-acid transferase (kdotransferase)
PF04414	1	1	1	3	1	2	1	1	1	12	D-aminoacyl-tRNA deacylase
PF04418	1	1	1	3	2	1	1	1	1	12	Domain of unknown function (DUF543)
PF04419	2	1	0	1	0	0	2	0	2	8	4F5 protein family
PF04420	1	1	2	3	1	0	1	2	1	12	CHD5-like protein
PF04422	1	1	1	1	1	1	1	1	1	9	Coenzyme F420 hydrogenase/dehydrogenase, beta subunit N-term
PF04423	1	1	1	1	1	1	1	1	0	8	Rad50 zinc hook motif
PF04424	1	1	1	4	2	1	1	1	1	13	MINDY deubiquitinase
PF04427	6	5	7	10	5	8	7	6	6	60	Brix domain
PF04430	2	1	1	1	1	1	2	1	1	11	Protein of unknown function (DUF498/DUF598)
PF04431	0	0	0	1	0	2	0	1	0	4	Pectate lyase, N terminus
PF04433	2	2	2	4	4	3	2	2	2	23	SWIRM domain
PF04434	1	1	5	2	2	2	1	2	0	16	SWIM zinc finger
PF04437	2	1	2	3	2	1	2	1	1	15	RINT-1 / TIP-1 family
PF04438	7	8	8	15	6	8	6	7	6	71	HIT zinc finger
PF04442	1	1	0	2	1	1	2	1	1	10	Cytochrome c oxidase assembly protein CtaG/Cox11
PF04446	2	1	2	1	1	2	1	1	1	12	tRNAHis guanylyltransferase
PF04450	4	2	5	3	2	4	9	6	3	38	Peptidase of plants and bacteria
PF04452	1	1	1	1	1	0	1	1	1	8	RNA methyltransferase
PF04481	0	0	1	1	1	1	1	1	1	7	Protein of unknown function (DUF561)
PF04483	3	3	2	4	2	3	3	3	3	26	Protein of unknown function (DUF565)
PF04484	10	6	6	14	10	20	6	7	4	83	QWRF family
PF04488	5	6	4	3	6	5	5	3	2	39	Glycosyltransferase sugar-binding region containing DXD motif
PF04493	1	1	1	1	1	1	1	1	1	9	Endonuclease V
PF04499	4	2	2	4	4	3	2	4	2	27	SIT4 phosphatase-associated protein
PF04502	3	3	4	4	2	4	6	2	1	29	Family of unknown function (DUF572)
PF04504	17	5	5	8	5	15	7	13	1	76	Protein of unknown function, DUF573
PF04506	1	1	1	1	1	2	2	1	1	11	Rft protein
PF04511	3	4	3	5	5	5	3	2	4	34	Der1-like family
PF04515	7	5	5	9	6	8	5	4	5	54	Plasma-membrane choline transporter
PF04520	14	9	7	13	4	19	7	12	7	92	Senescence regulator
PF04525	18	19	15	28	12	18	17	17	11	155	LURP-one-related
PF04526	5	6	4	9	3	6	7	7	3	50	Protein of unknown function (DUF568)
PF04535	37	30	31	48	31	54	35	42	29	337	Domain of unknown function (DUF588)
PF04536	1	1	1	2	1	2	1	1	1	11	TPM domain
PF04539	4	4	4	7	4	4	4	5	4	40	Sigma-70 region 3
PF04542	1	1	1	2	2	3	1	1	1	13	Sigma-70 region 2
PF04545	1	1	1	1	1	1	1	1	1	9	Sigma-70, region 4
PF04547	1	1	1	2	1	2	1	1	1	11	Calcium-activated chloride channel
PF04548	5	15	3	5	5	4	3	5	4	49	AIG1 family
PF04551	1	1	1	2	1	2	1	1	1	11	GcpE protein
PF04554	1	1	1	0	2	2	1	4	0	12	Extensin-like region
PF04563	2	2	3	3	4	3	2	3	2	24	RNA polymerase beta subunit
PF04564	34	37	40	63	52	63	40	47	36	412	U-box domain
PF04566	2	1	1	2	1	1	1	2	1	12	RNA polymerase Rpb2, domain 4
PF04570	15	14	13	21	19	22	14	14	11	143	zinc-finger of the FCS-type, C2-C2
PF04572	1	1	1	2	1	1	1	3	1	12	Alpha 1,4-glycosyltransferase conserved region
PF04573	2	2	1	2	2	1	1	1	1	13	Signal peptidase subunit
PF04576	14	10	11	19	14	18	11	12	8	117	Zein-binding
PF04577	9	10	12	13	7	14	10	9	7	91	Protein of unknown function (DUF563)
PF04578	0	0	0	1	0	0	1	0	0	2	Protein of unknown function, DUF594
PF04588	1	2	2	4	3	4	2	1	3	22	Hypoxia induced protein conserved region
PF04597	2	2	2	3	4	2	2	2	2	21	Ribophorin I
PF04601	5	3	2	5	4	8	3	8	2	40	Domain of unknown function (DUF569)
PF04603	1	1	2	2	1	2	1	1	1	12	Ran-interacting Mog1 protein
PF04607	2	3	3	4	3	3	3	4	3	28	Region found in RelA / SpoT proteins
PF04614	2	1	1	1	2	2	1	1	1	12	Pex19 protein family
PF04615	3	1	1	2	3	2	1	1	1	15	Utp14 protein
PF04616	2	1	1	2	2	3	1	1	1	14	Glycosyl hydrolases family 43
PF04622	1	1	1	2	2	1	1	1	1	11	ERG2 and Sigma1 receptor like protein
PF04627	1	1	1	1	1	1	1	2	1	10	Mitochondrial ATP synthase epsilon chain
PF04628	2	2	2	6	4	3	2	2	2	25	Sedlin, N-terminal conserved region
PF04640	10	10	10	16	13	14	9	20	11	113	PLATZ transcription factor
PF04641	1	1	1	1	2	2	1	1	1	11	Rtf2 RING-finger
PF04646	11	9	12	15	9	18	11	20	8	113	Protein of unknown function, DUF604
PF04652	1	1	1	2	2	1	1	1	1	11	Vta1 like
PF04654	7	5	12	17	6	8	9	9	7	80	Protein of unknown function, DUF599
PF04658	1	1	1	2	2	1	1	1	1	11	TAFII55 protein conserved region
PF04667	3	3	3	6	5	5	3	2	2	32	cAMP-regulated phosphoprotein/endosulfine conserved region
PF04669	8	6	7	12	8	14	6	9	2	72	Polysaccharide biosynthesis
PF04674	7	6	12	12	8	13	10	10	5	83	Phosphate-induced protein 1 conserved region
PF04675	1	1	1	2	1	2	1	1	1	11	DNA ligase N terminus
PF04677	1	1	1	2	1	1	1	1	1	10	Protein similar to CwfJ C-terminus 1
PF04678	6	4	3	8	5	8	3	5	3	45	Mitochondrial calcium uniporter
PF04679	3	2	3	3	2	3	2	2	2	22	ATP dependent DNA ligase C terminal region
PF04685	2	2	1	2	4	0	1	2	2	16	Glycosyl-hydrolase family 116, catalytic region
PF04689	2	1	1	2	1	1	1	1	2	12	DNA binding protein S1FA
PF04690	5	7	4	11	9	5	6	7	7	61	YABBY protein
PF04695	1	1	1	2	2	2	1	2	1	13	Peroxisomal membrane anchor protein (Pex14p) conserved region
PF04696	1	1	1	2	2	3	1	1	1	13	pinin/SDK/memA/ protein conserved region
PF04699	2	0	1	1	2	1	1	1	1	10	ARP2/3 complex 16 kDa subunit (p16-Arc)
PF04707	1	1	1	2	0	2	1	2	1	11	PRELI-like family
PF04715	0	0	1	0	0	1	0	0	0	2	Anthranilate synthase component I, N terminal region
PF04716	1	1	1	2	1	2	1	2	1	12	ETC complex I subunit conserved region
PF04718	3	4	2	4	3	4	3	1	3	27	Mitochondrial ATP synthase g subunit
PF04719	2	1	1	1	1	3	1	2	1	13	hTAFII28-like protein conserved region
PF04720	13	10	9	16	14	20	8	12	10	112	PDDEXK-like family of unknown function
PF04722	1	1	1	2	1	1	1	1	1	10	Ssu72-like protein
PF04724	6	2	4	5	5	5	3	3	1	34	Glycosyltransferase family 17
PF04725	1	1	1	2	0	2	1	1	1	10	Photosystem II 10 kDa polypeptide PsbR
PF04727	5	4	4	7	6	7	4	3	4	44	ELMO/CED-12 family
PF04729	2	2	1	3	3	3	2	2	2	20	ASF1 like histone chaperone
PF04733	2	1	1	2	2	2	1	2	1	14	Coatomer epsilon subunit
PF04734	0	1	1	1	1	1	1	1	1	8	Neutral/alkaline non-lysosomal ceramidase, N-terminal
PF04739	1	1	1	2	1	2	1	2	1	12	5'-AMP-activated protein kinase beta subunit, interaction domain
PF04749	18	14	14	30	18	21	22	16	20	173	PLAC8 family
PF04751	1	1	1	2	1	1	1	1	1	10	Protein of unknown function (DUF615)
PF04752	3	2	1	3	2	3	2	3	2	21	ChaC-like protein
PF04755	14	12	12	16	13	15	11	14	11	118	PAP_fibrillin
PF04756	3	2	2	4	2	3	2	4	1	23	OST3 / OST6 family, transporter family
PF04757	3	3	3	7	3	4	3	3	3	32	Pex2 / Pex12 amino terminal region
PF04758	3	2	2	8	2	2	2	2	1	24	Ribosomal protein S30
PF04759	12	9	7	13	4	14	8	14	6	87	Protein of unknown function, DUF617
PF04762	1	1	1	2	1	1	1	1	1	10	IKI3 family
PF04765	8	7	7	12	12	13	7	9	8	83	Protein of unknown function (DUF616)
PF04770	12	11	9	19	15	26	10	13	9	124	ZF-HD protein dimerisation region
PF04774	1	1	2	4	5	9	2	2	2	28	Hyaluronan / mRNA binding family
PF04776	19	0	0	0	0	0	0	0	0	19	Protein MS5
PF04777	3	3	2	3	3	3	2	2	2	23	Erv1 / Alr family
PF04780	2	1	1	2	1	2	1	2	1	13	Protein of unknown function (DUF629)
PF04782	15	14	13	26	20	24	16	11	15	154	Protein of unknown function (DUF632)
PF04784	8	8	8	13	13	14	9	8	13	94	Protein of unknown function, DUF547
PF04788	8	9	7	13	11	11	7	8	7	81	Protein of unknown function (DUF620)
PF04791	3	2	2	4	4	3	2	3	2	25	LMBR1-like membrane protein
PF04800	1	4	2	4	2	2	2	1	3	21	ETC complex I subunit conserved region
PF04801	1	1	2	2	1	1	1	2	1	12	Sin-like protein conserved region
PF04802	1	1	1	2	2	2	1	2	1	13	Component of IIS longevity pathway SMK-1
PF04815	4	3	4	7	4	4	4	4	3	37	Sec23/Sec24 helical domain
PF04818	8	6	6	12	10	15	6	7	8	78	RNA polymerase II-binding domain.
PF04819	7	6	5	12	5	11	6	8	6	66	Family of unknown function (DUF716)
PF04821	1	2	1	1	1	1	1	1	1	10	Timeless protein
PF04824	1	1	1	1	2	3	1	1	1	12	Conserved region of Rad21 / Rec8 like protein
PF04825	2	2	3	5	1	3	2	3	2	23	N terminus of Rad21 / Rec8 like protein
PF04828	1	2	2	4	2	2	1	1	1	16	Glutathione-dependent formaldehyde-activating enzyme
PF04832	5	9	5	6	4	5	7	8	4	53	SOUL heme-binding protein
PF04833	10	9	11	15	16	13	11	11	11	107	COBRA-like protein
PF04839	2	2	1	3	2	2	1	2	1	16	Plastid and cyanobacterial ribosomal protein (PSRP-3 / Ycf65)
PF04840	1	1	1	1	1	2	1	1	1	10	Vps16, C-terminal region
PF04842	5	4	4	7	6	7	4	6	4	47	Plant protein of unknown function (DUF639)
PF04844	8	13	13	22	13	27	13	15	6	130	Transcriptional repressor, ovate
PF04845	1	1	1	2	2	1	1	1	1	11	PurA ssDNA and RNA-binding protein
PF04852	9	7	8	15	6	15	8	12	2	82	Protein of unknown function (DUF640)
PF04855	1	1	1	1	1	0	1	2	1	9	SNF5 / SMARCB1 / INI1
PF04857	12	8	6	17	10	10	12	7	3	85	CAF1 family ribonuclease
PF04859	8	6	6	11	8	10	6	5	4	64	Plant protein of unknown function (DUF641)
PF04862	9	7	5	7	7	12	5	8	5	65	Protein of unknown function (DUF642)
PF04864	5	3	4	9	2	7	7	5	9	51	Allinase
PF04871	1	1	1	2	2	2	1	1	1	12	Uso1 / p115 like vesicle tethering protein, C terminal region
PF04873	5	5	5	10	6	7	5	9	2	54	Ethylene insensitive 3
PF04882	2	1	1	2	1	1	1	2	1	12	Peroxin-3
PF04884	6	6	6	7	7	6	6	6	6	56	Vitamin B6 photo-protection and homoeostasis
PF04885	6	8	9	15	4	5	15	10	0	72	Stigma-specific protein, Stig1
PF04889	1	1	1	2	2	1	1	1	1	11	Cwf15/Cwc15 cell cycle control protein
PF04893	5	3	2	6	5	5	3	4	3	36	Yip1 domain
PF04900	3	2	1	4	3	4	2	3	3	25	Fcf1
PF04909	1	1	1	1	1	1	1	1	1	9	Amidohydrolase
PF04910	1	1	1	2	1	1	1	1	1	10	Transcriptional repressor TCF25
PF04921	1	1	1	2	1	1	1	1	1	10	XAP5, circadian clock regulator
PF04922	1	1	1	2	1	1	1	1	1	10	DIE2/ALG10 family
PF04926	3	4	4	6	5	6	4	4	3	39	Poly(A) polymerase predicted RNA binding domain
PF04927	3	4	4	4	3	4	3	3	3	31	Seed maturation protein
PF04928	1	1	0	0	0	0	0	2	1	5	Poly(A) polymerase central domain
PF04931	1	0	1	2	1	2	1	2	1	11	DNA polymerase phi
PF04934	1	1	1	1	1	1	1	2	1	10	MED6 mediator sub complex component
PF04935	2	1	2	2	1	2	1	1	1	13	Surfeit locus protein 6
PF04937	5	0	5	7	3	7	1	4	0	32	Protein of unknown function (DUF 659)
PF04939	1	1	1	2	2	1	1	1	2	12	Ribosome biogenesis regulatory protein (RRS1)
PF04949	5	2	5	7	4	8	3	4	3	41	Transcriptional activator
PF04968	1	1	1	2	0	1	1	0	1	8	CHORD
PF04969	6	6	8	11	9	8	6	9	6	69	CS domain
PF04970	4	5	5	6	2	2	6	5	4	39	Lecithin retinol acyltransferase
PF04979	1	2	1	2	2	3	1	2	2	16	Protein phosphatase inhibitor 2 (IPP-2)
PF04981	1	2	2	0	1	2	2	2	2	14	NMD3 family
PF04982	2	1	1	2	1	1	1	1	1	11	HPP family
PF04983	1	1	1	2	1	3	2	1	1	13	RNA polymerase Rpb1, domain 3
PF04987	1	1	1	2	1	0	2	1	1	10	Phosphatidylinositolglycan class N (PIG-N)
PF04997	0	1	0	1	0	0	0	2	0	4	RNA polymerase Rpb1, domain 1
PF05000	1	1	1	1	1	1	1	1	1	9	RNA polymerase Rpb1, domain 4
PF05001	1	1	2	2	1	2	1	1	1	12	RNA polymerase Rpb1 C-terminal repeat
PF05004	1	1	2	3	2	2	3	2	1	17	Interferon-related developmental regulator (IFRD)
PF05007	1	1	1	1	1	1	1	1	1	9	Mannosyltransferase (PIG-M)
PF05011	1	1	1	1	1	1	1	1	1	9	Lariat debranching enzyme, C-terminal domain
PF05018	1	3	1	3	1	1	1	1	2	14	Protein of unknown function (DUF667)
PF05019	1	1	1	3	1	1	1	1	1	11	Coenzyme Q (ubiquinone) biosynthesis protein Coq4
PF05021	2	1	1	2	2	1	1	1	1	12	NPL4 family
PF05024	1	3	1	3	1	1	1	1	1	13	N-acetylglucosaminyl transferase component (Gpi1)
PF05026	1	1	1	2	2	1	1	1	1	11	Dcp2, box A domain
PF05028	2	3	2	1	0	2	1	3	1	15	Poly (ADP-ribose) glycohydrolase (PARG)
PF05030	2	2	2	5	3	6	2	4	4	30	SSXT protein (N-terminal region)
PF05042	6	3	3	6	4	4	3	6	2	37	Caleosin related protein
PF05047	2	2	3	3	3	2	2	2	2	21	Mitochondrial ribosomal protein L51 / S25 / CI-B8 domain
PF05050	1	1	1	1	1	1	1	1	1	9	Methyltransferase FkbM domain
PF05051	2	1	1	3	1	1	1	2	1	13	Cytochrome C oxidase copper chaperone (COX17)
PF05055	8	7	6	12	7	13	7	7	3	70	Protein of unknown function (DUF677)
PF05056	9	21	25	23	4	6	20	8	13	129	Protein of unknown function (DUF674)
PF05057	6	6	5	10	7	5	5	6	5	55	Putative serine esterase (DUF676)
PF05060	1	1	1	2	1	1	1	1	0	9	N-acetylglucosaminyltransferase II (MGAT2)
PF05063	3	3	3	4	2	4	3	4	3	29	MT-A70
PF05064	1	0	1	1	1	1	1	1	1	8	Nsp1-like C-terminal region
PF05071	2	2	2	3	3	1	2	2	2	19	NADH ubiquinone oxidoreductase subunit NDUFA12
PF05078	8	7	8	14	4	8	12	7	6	74	Protein of unknown function (DUF679)
PF05089	1	2	2	1	2	1	2	2	2	15	Alpha-N-acetylglucosaminidase (NAGLU) tim-barrel domain
PF05091	2	1	2	1	2	0	1	1	1	11	Eukaryotic translation initiation factor 3 subunit 7 (eIF-3)
PF05093	1	1	0	2	1	2	2	2	1	12	Cytokine-induced anti-apoptosis inhibitor 1, Fe-S biogenesis
PF05096	1	1	1	1	1	1	1	2	1	10	Glutamine cyclotransferase
PF05097	4	3	3	6	4	6	3	4	2	35	Protein of unknown function (DUF688)
PF05115	1	0	0	0	0	0	0	2	1	4	Cytochrome B6-F complex subunit VI (PetL)
PF05116	2	1	2	3	2	2	2	2	2	18	Sucrose-6F-phosphate phosphohydrolase
PF05129	1	1	2	6	1	1	5	2	2	21	Transcription elongation factor Elf1 like
PF05132	2	2	2	3	3	1	2	2	2	19	RNA polymerase III RPC4
PF05140	1	1	1	2	1	1	1	1	1	10	ResB-like family
PF05142	10	6	5	9	8	8	5	7	5	63	Domain of unknown function (DUF702)
PF05147	3	2	2	4	3	3	3	3	3	26	Lanthionine synthetase C-like protein
PF05148	1	1	1	1	1	0	1	1	1	8	Hypothetical methyltransferase
PF05151	1	0	0	0	0	0	0	1	0	2	Photosystem II reaction centre M protein (PsbM)
PF05153	4	3	5	4	2	4	6	3	2	33	Myo-inositol oxygenase
PF05158	1	2	2	2	2	3	2	1	2	17	RNA polymerase Rpc34 subunit
PF05160	2	1	2	2	2	1	2	1	1	14	DSS1/SEM1 family
PF05172	1	2	1	3	2	1	1	1	1	13	Nup53/35/40-type RNA recognition motif
PF05173	3	2	2	2	3	2	3	2	2	21	Dihydrodipicolinate reductase, C-terminus
PF05175	2	2	2	2	2	1	2	2	1	16	Methyltransferase small domain
PF05176	1	1	1	2	1	1	1	1	1	10	ATP10 protein
PF05180	3	3	3	6	2	3	2	3	2	27	DNL zinc finger
PF05182	1	1	2	3	2	4	2	2	2	19	Fip1 motif
PF05183	6	6	10	11	9	8	9	8	5	72	RNA dependent RNA polymerase
PF05184	3	5	5	9	6	3	5	4	5	45	Saposin-like type B, region 1
PF05185	1	2	1	5	1	1	1	1	1	14	PRMT5 arginine-N-methyltransferase
PF05187	1	1	1	1	1	1	1	1	1	9	Electron transfer flavoprotein-ubiquinone oxidoreductase, 4Fe-4S
PF05191	2	2	1	2	1	3	1	2	1	15	Adenylate kinase, active site lid
PF05193	5	4	9	8	6	5	6	4	4	51	Peptidase M16 inactive domain
PF05199	0	0	1	2	0	2	2	0	1	8	GMC oxidoreductase
PF05201	2	1	2	3	2	2	2	1	2	17	Glutamyl-tRNAGlu reductase, N-terminal domain
PF05206	1	1	1	1	1	1	1	1	1	9	Methyltransferase TRM13
PF05207	1	1	1	1	1	2	1	1	0	9	CSL zinc finger
PF05208	1	1	1	1	1	1	1	1	1	9	ALG3 protein
PF05212	8	7	10	13	5	6	7	10	9	75	Protein of unknown function (DUF707)
PF05216	1	1	1	2	2	1	1	1	1	11	UNC-50 family
PF05222	0	1	0	0	1	0	0	0	0	2	Alanine dehydrogenase/PNT, N-terminal domain
PF05236	2	1	1	1	1	2	2	1	1	12	Transcription initiation factor TFIID component TAF4 family
PF05239	1	1	1	1	1	1	1	1	1	9	PRC-barrel domain
PF05241	1	4	1	2	1	2	1	1	1	14	Emopamil binding protein
PF05251	1	1	1	2	2	0	1	1	1	10	Oligosaccharyltransferase subunit 5
PF05254	1	1	1	3	1	1	1	1	1	11	Uncharacterised protein family (UPF0203)
PF05255	1	1	1	1	2	2	1	1	1	11	Uncharacterised protein family (UPF0220)
PF05266	1	2	0	0	1	1	0	0	0	5	Protein of unknown function (DUF724)
PF05277	2	1	2	2	3	1	2	2	1	16	Protein of unknown function (DUF726)
PF05278	7	2	1	2	2	4	1	2	2	23	Arabidopsis phospholipase-like protein (PEARLI 4)
PF05282	1	1	1	1	1	1	1	1	1	9	AAR2 protein
PF05285	2	1	1	1	1	2	1	1	1	11	SDA1
PF05291	1	1	1	2	1	1	1	1	2	11	Bystin
PF05292	1	1	1	1	1	1	2	2	1	11	Malonyl-CoA decarboxylase C-terminal domain
PF05327	3	3	1	1	1	2	1	1	1	14	RNA polymerase I specific transcription initiation factor RRN3
PF05340	5	3	2	4	2	6	2	3	2	29	Protein of unknown function (DUF740)
PF05346	1	1	1	3	2	2	1	2	1	14	Eukaryotic membrane protein family
PF05347	7	5	7	13	6	3	11	5	5	62	Complex 1 protein (LYR family)
PF05348	2	1	1	4	2	2	1	1	1	15	Proteasome maturation factor UMP1
PF05365	1	0	2	5	2	1	2	1	1	15	Ubiquinol-cytochrome C reductase, UQCRX/QCR9 like
PF05368	8	14	10	15	8	10	16	8	20	109	NmrA-like family
PF05383	5	6	8	11	9	10	6	8	5	68	La domain
PF05405	1	0	0	0	0	1	0	1	0	3	Mitochondrial ATP synthase B chain precursor (ATP-synt_B)
PF05406	1	1	1	2	1	1	1	2	1	11	WGR domain
PF05419	1	1	1	1	1	2	1	1	1	10	GUN4-like
PF05421	1	1	1	2	1	1	1	1	2	11	Protein of unknown function (DUF751)
PF05450	2	2	2	3	3	2	2	3	2	21	Nicastrin
PF05460	1	1	1	1	1	1	1	1	1	9	Origin recognition complex subunit 6 (ORC6)
PF05462	1	1	1	2	1	2	1	1	1	11	Slime mold cyclic AMP receptor
PF05470	0	0	0	1	0	0	0	2	1	4	Eukaryotic translation initiation factor 3 subunit 8 N-terminus
PF05477	2	1	1	3	2	0	1	1	1	12	Surfeit locus protein 2 (SURF2)
PF05479	2	3	2	3	3	3	2	1	2	21	Photosystem I reaction centre subunit N (PSAN or PSI-N)
PF05486	1	1	1	2	1	0	1	1	1	9	Signal recognition particle 9 kDa protein (SRP9)
PF05493	2	1	2	4	1	2	2	3	3	20	ATP synthase subunit H
PF05495	4	3	3	4	5	4	4	4	5	36	CHY zinc finger
PF05498	22	13	7	20	7	13	13	6	3	104	Rapid ALkalinization Factor (RALF)
PF05512	4	2	4	8	3	4	3	4	4	36	AWPM-19-like family
PF05514	3	2	3	4	2	2	3	3	2	24	HR-like lesion-inducing
PF05529	2	1	2	3	2	2	1	2	1	16	Bap31/Bap29 transmembrane region
PF05536	1	1	1	1	1	1	1	1	1	9	Neurochondrin
PF05542	8	6	6	9	11	7	6	9	5	67	Protein of unknown function (DUF760)
PF05553	25	21	23	38	22	44	22	27	8	230	Cotton fibre expressed protein
PF05557	1	1	1	2	1	3	1	1	2	13	Mitotic checkpoint protein
PF05558	1	1	1	2	1	2	1	1	1	11	DREPP plasma membrane polypeptide
PF05562	4	4	4	6	3	8	4	3	4	40	Cold acclimation protein WCOR413
PF05564	5	2	3	5	3	6	3	4	3	34	Dormancy/auxin associated protein
PF05577	6	15	9	8	5	7	7	6	11	74	Serine carboxypeptidase S28
PF05600	1	1	1	1	1	1	1	1	1	9	CDK5 regulatory subunit-associated protein 3
PF05602	2	1	1	1	1	3	1	1	1	12	Cleft lip and palate transmembrane protein 1 (CLPTM1)
PF05603	1	1	1	2	2	2	1	1	1	12	Protein of unknown function (DUF775)
PF05605	0	2	2	6	4	3	2	3	3	25	Drought induced 19 protein (Di19), zinc-binding
PF05608	2	1	2	4	3	2	2	2	2	20	Protein of unknown function (DUF778)
PF05615	2	2	1	2	1	1	2	1	1	13	Tho complex subunit 7
PF05617	82	38	10	11	2	3	27	7	2	182	Prolamin-like
PF05620	2	1	1	2	1	2	1	1	1	12	SRP-independent targeting protein 2/TMEM208
PF05623	7	12	7	11	13	14	7	8	9	88	Protein of unknown function (DUF789)
PF05625	1	1	2	1	1	0	1	1	1	9	PAXNEB protein
PF05627	6	6	3	14	6	13	8	8	8	72	Cleavage site for pathogenic type III effector avirulence factor Avr
PF05631	4	4	3	5	3	4	3	3	3	32	Sugar-tranasporters, 12 TM
PF05633	4	3	3	5	6	8	3	4	2	38	Protein BYPASS1-related
PF05634	4	4	3	13	6	5	5	4	5	49	APO RNA-binding
PF05637	7	4	5	12	6	6	6	4	2	52	galactosyl transferase GMA12/MNN10 family
PF05641	19	11	18	28	13	23	18	18	13	161	Agenet domain
PF05645	1	1	1	3	1	1	1	1	2	12	RNA polymerase III subunit RPC82
PF05648	5	3	3	6	3	3	3	3	4	33	Peroxisomal biogenesis factor 11 (PEX11)
PF05653	6	6	5	11	7	10	7	8	8	68	Magnesium transporter NIPA
PF05659	3	5	12	8	0	0	8	1	0	37	Arabidopsis broad-spectrum mildew resistance protein RPW8
PF05664	6	5	5	9	6	8	5	8	5	57	Plant family of unknown function (DUF810)
PF05667	1	1	1	3	1	1	1	1	1	11	Protein of unknown function (DUF812)
PF05669	1	1	2	2	0	1	1	1	1	10	SOH1
PF05670	1	2	1	2	1	2	1	1	1	12	NFACT protein RNA binding domain
PF05676	1	1	1	3	1	1	1	1	1	11	NADH-ubiquinone oxidoreductase B18 subunit (NDUFB7)
PF05678	31	21	24	26	21	56	26	25	5	235	VQ motif
PF05684	2	1	2	2	2	2	1	2	1	15	Protein of unknown function (DUF819)
PF05686	5	6	5	11	6	5	8	7	10	63	Glycosyl transferase family 90
PF05687	6	5	5	8	8	10	5	7	4	58	BES1/BZR1 plant transcription factor, N-terminal
PF05691	5	9	8	14	10	23	8	6	10	93	Raffinose synthase or seed imbibition protein Sip1
PF05694	3	1	1	1	1	0	1	1	1	10	56kDa selenium binding protein (SBP56)
PF05695	0	0	0	2	0	14	0	39	3	58	Plant protein of unknown function (DUF825)
PF05697	1	2	2	2	2	2	2	2	2	17	Bacterial trigger factor protein (TF)
PF05698	1	1	1	1	1	1	1	1	1	9	Bacterial trigger factor protein (TF) C-terminus
PF05699	3	0	1	0	0	42	0	3	0	49	hAT family C-terminal dimerisation region
PF05700	1	1	1	2	2	1	1	1	1	11	Breast carcinoma amplified sequence 2 (BCAS2)
PF05701	12	7	7	12	11	17	7	9	5	87	Weak chloroplast movement under blue light
PF05703	6	2	4	7	5	7	4	4	2	41	Auxin canalisation
PF05705	4	4	5	7	4	6	4	4	4	42	Eukaryotic protein of unknown function (DUF829)
PF05712	1	2	2	4	2	1	2	2	2	18	MRG
PF05721	1	1	1	2	2	1	1	1	1	11	Phytanoyl-CoA dioxygenase (PhyH)
PF05724	2	1	1	1	1	1	1	1	2	11	Thiopurine S-methyltransferase (TPMT)
PF05726	3	2	2	3	3	5	2	4	2	26	Pirin C-terminal cupin domain
PF05739	10	10	7	16	15	11	11	8	9	97	SNARE domain
PF05742	1	1	2	2	2	2	1	2	2	15	Transport and Golgi organisation 2
PF05743	2	1	1	2	1	2	1	2	1	13	UEV domain
PF05753	1	1	1	2	2	2	1	1	1	12	Translocon-associated protein beta (TRAPB)
PF05755	3	3	3	8	3	6	3	3	2	34	Rubber elongation factor protein (REF)
PF05757	5	4	6	10	6	5	5	3	4	48	Oxygen evolving enhancer protein 3 (PsbQ)
PF05758	4	0	0	3	0	14	0	18	2	41	Ycf1
PF05761	3	3	3	5	3	3	4	3	3	30	5' nucleotidase family
PF05768	1	1	1	1	1	1	1	1	1	9	Glutaredoxin-like domain (DUF836)
PF05770	3	6	5	9	5	5	5	8	3	49	Inositol 1,3,4-trisphosphate 5/6-kinase ATP-grasp domain
PF05773	2	2	2	3	2	1	2	3	3	20	RWD domain
PF05786	1	2	2	3	2	2	2	1	1	16	Condensin complex subunit 2
PF05793	1	1	3	2	2	2	1	1	1	14	Transcription initiation factor IIF, alpha subunit (TFIIF-alpha)
PF05794	2	1	1	2	1	2	1	2	2	14	T-complex protein 11
PF05811	2	1	1	1	1	1	1	1	1	10	Eukaryotic protein of unknown function (DUF842)
PF05817	1	1	1	2	2	1	1	2	1	12	Oligosaccharyltransferase subunit Ribophorin II
PF05822	1	1	1	1	1	1	2	1	1	10	Pyrimidine 5'-nucleotidase (UMPH-1)
PF05832	1	1	1	2	1	3	1	1	2	13	Eukaryotic protein of unknown function (DUF846)
PF05833	0	1	1	0	1	2	0	2	2	9	Fibronectin-binding protein A N-terminus (FbpA)
PF05834	2	3	3	3	2	3	3	4	2	25	Lycopene cyclase protein
PF05843	1	1	1	1	0	1	1	1	1	8	Suppressor of forked protein (Suf)
PF05856	1	1	1	1	1	0	1	1	1	8	ARP2/3 complex 20 kDa subunit (ARPC4)
PF05859	1	1	1	2	1	1	1	1	1	10	Mis12 protein
PF05871	1	1	1	1	1	1	1	1	1	9	ESCRT-II complex subunit
PF05873	1	1	1	2	2	3	1	1	1	13	ATP synthase D chain, mitochondrial (ATP5H)
PF05875	2	3	2	3	5	6	2	3	2	28	Ceramidase
PF05879	3	2	2	10	5	3	6	3	4	38	Root hair defective 3 GTP-binding protein (RHD3)
PF05890	1	2	1	2	0	4	3	2	1	16	Eukaryotic rRNA processing protein EBP2
PF05891	1	1	1	2	1	1	1	2	2	12	AdoMet dependent proline di-methyltransferase
PF05899	6	4	4	9	8	3	5	5	4	48	Protein of unknown function (DUF861)
PF05903	9	7	9	18	12	8	8	9	6	86	PPPDE putative peptidase domain
PF05904	5	4	5	9	6	9	4	5	5	52	Plant protein of unknown function (DUF863)
PF05907	1	1	2	1	1	1	1	2	1	11	Eukaryotic protein of unknown function (DUF866)
PF05910	7	10	10	19	8	15	9	10	7	95	Plant protein of unknown function (DUF868)
PF05911	5	5	5	7	7	14	5	6	7	61	Filament-like plant protein, long coiled-coil
PF05915	3	2	2	4	3	3	2	2	2	23	Eukaryotic protein of unknown function (DUF872)
PF05916	5	3	5	6	4	6	5	4	5	43	GINS complex protein
PF05918	2	1	1	2	2	1	1	2	3	15	Apoptosis inhibitory protein 5 (API5)
PF05919	4	1	0	0	0	2	0	11	1	19	Mitovirus RNA-dependent RNA polymerase
PF05920	10	9	10	19	13	19	9	8	9	106	Homeobox KN domain
PF05922	7	7	7	13	8	9	6	9	7	73	Peptidase inhibitor I9
PF05938	28	30	17	39	5	26	52	15	5	217	Plant self-incompatibility protein S1
PF05958	2	2	2	3	2	2	2	2	2	19	tRNA (Uracil-5-)-methyltransferase
PF05971	1	1	1	1	1	1	1	1	1	9	RNA methyltransferase
PF05978	1	1	1	3	2	2	2	1	1	14	Ion channel regulatory protein UNC-93
PF05983	2	1	1	2	0	1	10	1	1	19	MED7 protein
PF05991	1	1	1	1	2	2	1	1	1	11	YacP-like NYN domain
PF05994	1	1	1	1	1	0	1	1	1	8	Cytoplasmic Fragile-X interacting family
PF05996	1	1	1	1	1	0	1	1	1	8	Ferredoxin-dependent bilin reductase
PF05997	1	1	3	2	1	1	1	1	1	12	Nucleolar protein,Nop52
PF06003	1	1	1	2	2	2	1	1	1	12	Survival motor neuron protein (SMN)
PF06012	0	0	0	1	0	0	0	0	1	2	Domain of Unknown Function (DUF908)
PF06017	1	1	1	2	3	1	1	2	1	13	Unconventional myosin tail, actin- and lipid-binding
PF06026	4	3	4	4	6	3	3	3	2	32	Ribose 5-phosphate isomerase A (phosphoriboisomerase A)
PF06027	3	3	2	2	2	2	2	3	4	23	Solute carrier family 35
PF06045	6	7	11	10	2	10	6	14	2	68	Rhamnogalacturonate lyase family
PF06046	1	2	1	1	1	1	1	1	2	11	Exocyst complex component Sec6
PF06047	1	1	1	2	1	2	1	1	1	11	NF-kappa-B-activating protein C-terminal domain
PF06058	1	8	2	4	3	3	2	3	2	28	Dcp1-like decapping family
PF06068	2	1	1	1	2	2	1	1	1	12	TIP49 P-loop domain
PF06075	7	5	5	10	7	8	6	9	5	62	Plant protein of unknown function (DUF936)
PF06087	2	2	2	2	2	2	2	2	2	18	Tyrosyl-DNA phosphodiesterase
PF06090	5	1	1	2	1	2	2	1	1	16	Inositol-pentakisphosphate 2-kinase
PF06093	2	1	1	3	1	2	1	1	1	13	Spt4/RpoE2 zinc finger
PF06094	6	3	1	4	2	3	3	4	2	28	Gamma-glutamyl cyclotransferase, AIG2-like
PF06101	7	4	4	8	8	7	6	7	3	54	Vacuolar protein sorting-associated protein 62
PF06102	1	2	2	2	1	1	2	1	1	13	rRNA biogenesis protein RRP36
PF06105	1	1	1	1	1	1	1	1	1	9	Aph-1 protein
PF06108	1	1	1	2	1	1	1	0	1	9	Protein of unknown function (DUF952)
PF06110	1	1	1	1	1	2	1	1	1	10	Eukaryotic protein of unknown function (DUF953)
PF06113	1	1	1	3	1	1	1	1	1	11	Brain and reproductive organ-expressed protein (BRE)
PF06127	3	2	3	5	2	4	4	2	3	28	Protein of unknown function (DUF962)
PF06136	5	6	4	9	8	10	4	6	4	56	Domain of unknown function (DUF966)
PF06148	1	1	1	2	1	1	1	1	1	10	COG (conserved oligomeric Golgi) complex component, COG2
PF06155	1	2	1	1	1	0	0	1	1	8	Protein of unknown function (DUF971)
PF06159	1	1	1	2	1	1	1	1	1	10	Protein of unknown function (DUF974)
PF06172	1	1	1	1	1	1	1	1	1	9	Cupin superfamily (DUF985)
PF06179	2	1	1	1	5	2	1	1	1	15	Surfeit locus protein 5 subunit 22 of Mediator complex
PF06200	6	7	8	14	13	13	8	9	11	89	tify domain
PF06201	2	2	2	3	3	2	2	2	2	20	PITH domain
PF06203	21	17	17	28	22	34	14	16	16	185	CCT motif
PF06206	1	1	1	2	2	1	1	1	1	11	CpeT/CpcT family (DUF1001)
PF06212	2	1	1	2	1	1	1	1	1	11	GRIM-19 protein
PF06217	6	3	2	6	6	14	3	6	3	49	GAGA binding protein-like family
PF06219	5	3	4	7	8	5	4	6	4	46	Protein of unknown function (DUF1005)
PF06220	2	2	1	3	3	3	2	3	2	21	U1 zinc finger
PF06221	1	1	1	2	1	1	1	1	1	10	Putative zinc finger motif, C2HC5-type
PF06232	4	6	3	6	3	1	5	2	3	33	Embryo-specific protein 3, (ATS3)
PF06241	3	2	3	6	3	3	3	3	3	29	Castor and Pollux, part of voltage-gated ion channel
PF06244	1	1	1	2	1	1	1	1	1	10	Coiled-coil domain-containing protein 124 /Oxs1
PF06246	1	1	1	1	1	0	2	1	1	9	Isy1-like splicing family
PF06248	1	1	1	2	1	1	1	1	1	10	Centromere/kinetochore Zw10
PF06258	2	2	2	3	1	2	2	1	2	17	Mitochondrial fission ELM1
PF06273	3	2	2	4	4	5	2	2	2	26	Plant specific eukaryotic initiation factor 4B
PF06298	1	2	1	2	0	3	2	1	0	12	Photosystem II protein Y (PsbY)
PF06320	1	1	1	2	1	0	2	1	1	10	GCN5-like protein 1 (GCN5L1)
PF06325	5	7	4	6	6	5	4	5	4	46	Ribosomal protein L11 methyltransferase (PrmA)
PF06331	1	1	0	2	0	0	1	1	1	7	Transcription factor TFIIH complex subunit Tfb5
PF06351	4	2	2	4	3	1	2	1	2	21	Allene oxide cyclase
PF06364	5	2	3	6	5	6	3	4	3	37	Protein of unknown function (DUF1068)
PF06376	4	2	4	7	3	4	5	4	3	36	Arabinogalactan peptide
PF06391	1	1	1	1	2	2	1	1	1	11	CDK-activating kinase assembly factor MAT1
PF06404	3	5	7	11	6	5	5	8	5	55	Phytosulfokine precursor protein (PSK)
PF06405	1	1	1	1	2	1	1	1	1	10	Red chlorophyll catabolite reductase (RCC reductase)
PF06414	3	2	2	3	2	1	2	3	2	20	Zeta toxin
PF06417	1	1	2	2	2	2	1	1	1	13	Protein of unknown function (DUF1077)
PF06419	1	1	1	2	1	2	1	1	1	11	Conserved oligomeric complex COG6
PF06421	1	1	1	2	1	1	1	1	1	10	GTP-binding protein LepA C-terminus
PF06423	1	1	1	2	0	1	1	1	1	9	GWT1
PF06432	1	1	3	2	1	1	2	1	1	13	Phosphatidylinositol N-acetylglucosaminyltransferase
PF06454	4	4	4	9	5	5	5	5	4	45	Protein of unknown function (DUF1084)
PF06463	1	1	1	1	2	1	1	1	1	10	Molybdenum Cofactor Synthesis C
PF06472	1	1	1	4	1	1	1	1	1	12	ABC transporter transmembrane region 2
PF06479	2	3	2	2	2	3	2	2	2	20	Ribonuclease 2-5A
PF06485	1	1	1	2	1	1	1	1	1	10	RNA-binding protein Tab2/Atab2
PF06487	1	1	2	3	2	1	2	1	1	14	Sin3 associated polypeptide p18 (SAP18)
PF06507	4	6	5	7	10	10	5	5	5	57	Auxin response factor
PF06521	2	3	2	3	7	13	2	4	4	40	PAR1 protein
PF06522	2	2	2	6	3	3	3	4	2	27	NADH-ubiquinone reductase complex 1 MLRQ subunit
PF06544	2	1	1	2	2	2	2	2	1	15	Protein of unknown function (DUF1115)
PF06549	2	2	2	4	3	3	2	2	2	22	Protein of unknown function (DUF1118)
PF06552	3	4	3	5	4	3	3	3	2	30	Plant specific mitochondrial import receptor subunit TOM20
PF06574	2	1	1	1	0	1	1	1	1	9	FAD synthetase
PF06584	3	2	2	3	4	2	2	2	2	22	DIRP
PF06592	2	1	2	1	0	2	2	1	2	13	Protein of unknown function (DUF1138)
PF06596	1	2	1	3	0	2	2	1	1	13	Photosystem II reaction centre X protein (PsbX)
PF06602	2	1	1	2	2	3	1	1	1	14	Myotubularin-like phosphatase domain
PF06624	2	2	1	1	0	4	1	2	1	14	Ribosome associated membrane protein RAMP4
PF06632	1	1	1	1	1	1	1	1	1	9	DNA double-strand break repair and V(D)J recombination protein XRCC4
PF06644	1	1	2	2	1	2	1	1	1	12	ATP11 protein
PF06645	2	2	2	3	2	1	3	2	1	18	Microsomal signal peptidase 12 kDa subunit (SPC12)
PF06658	1	2	1	2	0	1	1	1	0	9	Protein of unknown function (DUF1168)
PF06694	1	1	2	3	1	1	1	1	1	12	Plant nuclear matrix protein 1 (NMP1)
PF06695	1	1	1	2	1	1	1	1	1	10	Putative small multi-drug export protein
PF06697	5	2	5	8	5	8	4	5	1	43	Protein of unknown function (DUF1191)
PF06699	1	1	1	2	1	2	1	2	1	12	GPI biosynthesis protein family Pig-F
PF06703	2	1	1	5	2	3	3	1	1	19	Microsomal signal peptidase 25 kDa subunit (SPC25)
PF06708	2	1	2	4	2	1	3	2	2	19	Protein of unknown function (DUF1195)
PF06728	2	1	1	2	1	1	1	1	1	11	GPI transamidase subunit PIG-U
[truncated: 1,282 more rows]
